# Supplementary material for: The impact of community based interventions for the prevention and control of soil-transmitted helminths: A systematic review and meta-analysis
Source: PLOS Glob Public Health. 2024 Oct 10;4(10):e0003717. doi: 10.1371/journal.pgph.0003717 (PMC11466416; doi:10.1371/journal.pgph.0003717)
Supplement: S2 Data — (XLSX) [file pgph.0003717.s003.xlsx]

## Sheet: All screened articles
S/N	title	year	journal	authors	notes
1	'...in the project they really care for us': meaning and experiences of participating in a clinical study of first-line treatment for malaria and HIV in Tanzanian adults	2013	Global Public Health	Reynolds, J and Mangesho, P and Lemnge, M M and Vestergaard, L S and Chandler, C I R	Excluded: Not related to STH
2	'A bite before bed': exposure to malaria vectors outside the times of net use in the highlands of western Kenya	2015	Malaria Journal	Cooke, M K and Kahindi, S C and Oriango, R M and Owaga, C and Ayoma, E and Mabuka, D and Nyangau, D and Abel, L and Atieno, E and Awuor, S and Drakeley, C and Cox, J and Stevenson, J	Excluded: Not related to STH
3	'A social killer': Leprosy, stigma, and the history of the control of a neglected disease in Cameroon, 1916-1974	2015	American Journal of Tropical Medicine and Hygiene	Mokake, F M	Excluded: Not related to STH
4	'Essential clinical global health': A multi-national collaboration develops a pioneering new 2015 textbook for global health trainees and clinicians working in resource-limited settings	2015	Annals of Global Health	Nelson, B D and Azzopardi, P S and Ahn, R and Drain, P K and Peacock-Chambers, E and Evert, J and Martineau, N and Bradford. Kerry, V and Pust, R E	Excluded: Not related to STH
5	'Far from the views of decision-makers': Podoconiosis instruction at medical schools across endemic countries in Africa	2020	Transactions of the Royal Society of Tropical Medicine and Hygiene	Fowler, K and Wampande, L N and Gebreselassie, A and Bayisenge, U and Uwase, C and De Oliveira, A and Schurer, J M	Excluded: Not related to STH
6	'If an eye is washed properly, it means it would see clearly': a mixed methods study of face washing knowledge, attitudes, and behaviors in rural Ethiopia	2016	PLoS Neglected Tropical Diseases	Aiemjoy, K and Stoller, N E and Gebresillasie, S and Shiferaw, A and Tadesse, Z and Sewnet, T and Ayele, B and Chanyalew, M and Callahan, K and Stewart, A and Emerson, P M and Lietman, T M and Keenan, J D and Oldenburg, C E	Excluded: Not related to STH
7	'It puts life in us and we feel big': shifts in the local health care system during the introduction of rapid diagnostic tests for malaria into drug shops in Uganda	2015	Critical Public Health	Hutchinson, E and Chandler, C and Clarke, S and Lal, S and Magnussen, P and Kayendeke, M and Nabirye, C and Kizito, J and Mbonye, A	Excluded: Not related to STH
8	'It's all foreign to me': how to decipher gastrointestinal intraluminal foreign bodies	2015	Abdominal Imaging	Shaish, H and Gilet, A and Gerard, P	Excluded: Not related to STH
9	'Some anti-malarials are too strong for your body, they will harm you'. Socio-cultural factors influencing pregnant women's adherence to anti-malarial treatment in rural Gambia	2016	Malaria Journal	Jaiteh, F and Dierickx, S and Gryseels, C and O'Neill, S and D'Alessandro, U and Scott, S and Balen, J and Grietens, K P	Excluded: Not related to STH
10	'Tsetse traps and why do we fear them?' Communitycentred tsetse control in Uganda	2013	Tropical Medicine and International Health	Kovacic, V and Esterhuizen, J and Tirados, I and Mangwiro, C and Torr, S and Lehane, M and Smith, H	Excluded: Not related to STH
11	'unless i can work, i am worthless' the emotional impact of acute adenolymphangitis in those with podoconiosis: A case study in Wayu Tuka Woreda, Oromia, Western Ethiopia	2019	Transactions of the Royal Society of Tropical Medicine and Hygiene	Phillips, C and Samuel, A and Tiruneh, G and Deribe, K and Davey, G	Excluded: Not related to STH
12	'We Can't Get Worms from Cow Dung': Reported Knowledge of Parasitism among Pastoralist Youth Attending Secondary School in the Ngorongoro Conservation Area, Tanzania	2016	Journal of Biosocial Science	Henderson, R I and Hatfield, J and Kutz, S and Olemshumba, S and Van Der Meer, F and Manyama, M and Bastien, S and Meer, F van der and Manyama, M and Bastien, S	Excluded: Not related to STH
13	'We do not rush to the hospital for ordinary wounds (sul<inf></inf>u tuvala)': A qualitative study on the early clinical manifestations of cutaneous leishmaniasis and associated health behaviours in rural Sri Lanka	2023	PLoS Neglected Tropical Diseases	Gunasekara, S D and Wickramasinghe, N D and Agampodi, S B and Fernando, M S and Weerakoon, K G and Liyanage, C and Dikomitis, L and Agampodi, T C	Excluded: Not related to STH
14	'We do not rush to the hospital for ordinary wounds (sulu tuvala)': A qualitative study on the early clinical manifestations of cutaneous leishmaniasis and associated health behaviours in rural Sri Lanka.	2023	PLoS neglected tropical diseases	Gunasekara, Sonali Dinushika and Wickramasinghe, Nuwan Darshana and Agampodi, Suneth Buddhika and Fernando, Manoj Sanjeewa and Weerakoon, Kosala Gayan and Liyanage, Chandani and Dikomitis, Lisa and Agampodi, Thilini Chanchala	Excluded: Not related to STH
15	"...Still waiting for chloroquine": the challenge of communicating changes in first-line treatment policy for uncomplicated malaria in a remote Kenyan district	2014	Malaria Journal	Okungu, V and Gilson, L	Excluded: Not related to STH
16	"Asymptomatic" malaria: a chronic and debilitating infection that should be treated	2016	PLoS Medicine	Chen, I and Clarke, S E and Gosling, R and Hamainza, B and Killeen, G and Magill, A and O'Meara, W and Price, R N and Riley, E M	Excluded: Not related to STH
17	"At the hospital they do not treat venom from snakebites": A qualitative assessment of health seeking perspectives and experiences among snakebite victims in Rwanda	2022	Toxicon: X	Schurer, J M and Dam, A and Mutuyimana, M T and Runanira, D M and Nduwayezu, R and Amuguni, J H	Excluded: Not related to STH
18	"Buruli ulcer and leprosy, they are intertwined": Patient experiences of integrated case management of skin neglected tropical diseases in Liberia	2020	PLoS Neglected Tropical Diseases	Prochazka, M and Timothy, J and Pullan, R and Kollie, K and Rogers, E and Wright, A and Palmer, J	Excluded: Not related to STH
19	"coordinated" mapping for neglected tropical diseases in Cote D'Ivoire	2013	American Journal of Tropical Medicine and Hygiene	Phillips, A E	Excluded: Conference abstract
20	"Cross-border collaboration in onchocerciasis elimination in Uganda: progress, challenges and opportunities from 2008 to 2013".	2018	Globalization and health	Lakwo, Thomson and Ukety, Tony and Bakajika, Didier and Tukahebwa, Edridah and Awaca, Pitchouna and Amazigo, Uche	Excluded: Wrong study design
21	"Do you think your main partner has other sex partners?" A simple question provides insight into sexual risk in Jamaica	2015	International Journal of STD & AIDS	Weir, S S and Figueroa, J P and Byfield, L L and Scott, M A and Hobbs, M M and Edwards, J E and Duncan, J P	Excluded: Wrong study design
22	"Doliarina and iron powder": an important medicine at Peckolt Pharmacy. [Portuguese]	2015	Historia, Ciencias, Saude Manguinhos	Silva, F T da and Dias, M O and Pinto, A da C and Santos, N P dos	Excluded: Not related to STH
23	"Even if the test result is negative, they should be able to tell us what is wrong with us": a qualitative study of patient expectations of rapid diagnostic tests for malaria	2013	Malaria Journal	Ansah, E K and Reynolds, J and Akanpigbiam, S and Whitty, C J M and Chandler, C I R	Excluded: Not related to STH
24	"Every drug goes to treat its own disease..." - a qualitative study of perceptions and experiences of taking anti-retrovirals concomitantly with anti-malarials among those affected by HIV and malaria in Tanzania	2014	Malaria Journal	Mangesho, P E and Reynolds, J and Lemnge, M and Vestergaard, L S and Chandler, C I R	Excluded: Not related to STH
25	"For how long are we going to take the tablets?" Kenyan stakeholders' views on priority investments to sustainably tackle soil-transmitted helminths	2019	Social Science and Medicine	Khan, M S and Pullan, R and Okello, G and Nyikuri, M and McKee, M and Balabanova, D	Excluded: Wrong study design
26	"Freezing" parasites in pre-Himalayan region, Himachal Pradesh: Experience with mini-FLOTAC	2014	Acta Tropica	Barda, B and Ianniello, D and Salvo, F and Sadutshang, T and Rinaldi, L and Cringoli, G and Burioni, R and Albonico, M	Excluded: Wrong study design
27	"Hidden" sexually transmitted infections among women in primary care health services, Amazonas, Brazil	2014	International Journal of STD & AIDS	Rocha, D A P and Barbosa Filho, R A A and Marino, J M and Santos, C M B dos	Excluded: Not related to STH
28	"I cannot be worried": living with Chagas disease in tropical Bolivia	2017	PLoS Neglected Tropical Diseases	Forsyth, C J	Excluded: Not related to STH
29	"I wasted 3 years, thinking it's not a problem": patient and health system delays in diagnosis of leprosy in India: a mixed-methods study	2017	PLoS Neglected Tropical Diseases	Thirumugam, Muthuvel and Srinivas, Govindarajulu and Petros, Isaakidis and Shewade, H D and Vasudev, Rokade and Rajbir, Singh and Sanjeev, Kamble	Excluded: Not related to STH
30	"life in Data" - Outcome of a Multi-Disciplinary, Interactive Biobanking Conference Session on Sample Data	2016	Biopreservation and Biobanking	Nussbeck, S Y and Rabone, M and Benson, E E and Droege, G and Mackenzie-Dodds, J and Lawlor, R T	Excluded: Not related to STH
31	"Our interventions are still here to support communities during the pandemic": Resuming mass drug administration for neglected tropical diseases after COVID-19 implementation delays	2023	PLoS Neglected Tropical Diseases	Itaye, T and Matendechero, S H and Mbonigaba, J B and Gebretsadik, F S and Molefi, T L and Baayenda, G and Ruberanziza, E and Kollie, K K and Zilabumba, J and Dembele, M and Deribe, K and Adrien, E M and Polo, M R	Excluded: Not related to STH
32	"stopping the itch": Mass drug administration for scabies outbreak control for over 15 million people in the Amhara Region of Ethiopia	2019	American Journal of Tropical Medicine and Hygiene	Yeshanehe, W E and Baynie, T and Ayalew, A and Gebrehiwot, T H and Getanew, T and Ayal, A and Zachariah, R	Excluded: Not related to STH
33	"Stuck in the muck": an eco-idiom of distress from childhood respiratory diseases in an urban mangrove in Northeast Brazil	2013	Cadernos de Saude Publica	Nations, M and Gondim, A P S	Excluded: Not related to STH
34	"There is no free here, you have to pay": actual and perceived costs as barriers to intermittent preventive treatment of malaria in pregnancy in Mali	2016	Malaria Journal	Klein, M C and Harvey, S A and Diarra, H and Hurley, E A and Rao, N and Diop, S and Doumbia, S	Excluded: Not related to STH
35	"these issues aren't talked about at home": a qualitative study of the sexual and reproductive health information preferences of adolescents in Vanuatu	2014	BMC Public Health	Kennedy, E C and Bulu, S and Harris, J and Humphreys, D and Malverus, J and Gray, N J	Excluded: Not related to STH
36	"Till death do us apart": The common destiny of brown hare and its parasite community.	2023	International journal for parasitology. Parasites and wildlife	Stancampiano, Laura and Guarniero, Ilaria and Militerno, Gianfranco	Excluded: Wrong study design
37	"Using the same hand": The complex local perceptions of integrated one health based interventions in East Africa	2022	PLoS Neglected Tropical Diseases	Davis, A and Virhia, J and Bunga, C and Alkara, S and Cleaveland, S and Yoder, J and Kinung'hi, S and Lankester, F	Excluded: Not related to STH
38	"We and the nurses are now working with one voice": how community leaders and health committee members describe their role in Sierra Leone's Ebola response	2017	BMC Health Services Research	McMahon, S A and Ho, L S and Scott, K and Brown, H and Miller, L and Ratnayake, R and Ansumana, R	Excluded: Not related to STH
39	"We do not bury dead livestock like human beings": community behaviors and risk of Rift Valley Fever virus infection in Baringo County, Kenya	2017	PLoS Neglected Tropical Diseases	Mutua, E N and Bukachi, S A and Bett, B K and Estambale, B A and Nyamongo, I K	Excluded: Wrong study design
40	"We have become doctors for ourselves": motives for malaria self-care among adults in southeastern Tanzania	2014	Malaria Journal	Metta, E and Haisma, H and Kessy, F and Hutter, I and Bailey, A	Excluded: Not related to STH
41	"Weight of evidence" as a tool for evaluating disease in wildlife: An example assessing parasitic infection in Northern bobwhite (Colinus virginianus)	2020	International Journal for Parasitology: Parasites and Wildlife	Henry, C and Brym, M Z and Skinner, K and Blanchard, K R and Henry, B J and Hay, A L and Herzog, J L and Kalyanasundaram, A and Kendall, R J	Excluded: Not related to STH
42	"Women in control for tsetse control"-community led intervention involving innovation	2015	American Journal of Tropical Medicine and Hygiene	Kovacic, V and Esterhuizen, J and Lehane, M and Mangwiro, T and Shaw, A and Tirados, I and Torr, S and Smith, H	Excluded: Not related to STH
43	(S)WASH-D for Worms: A pilot study investigating the differential impact of school- versus community-based integrated control programs for soil-transmitted helminths	2018	PLoS Neglected Tropical Diseases	Clarke, N E and Clements, A C A and Amaral, S and Richardson, A and McCarthy, J S and McGown, J and Bryan, S and Gray, D J and Nery, S V	Included
44	["Herbalist" supplements maliciously expanding from Mexico to the world. Artriking and company].	2023	Complementos "herbolarios" expandiendose maliciosamente de Mexico para el mundo. Artriking y companial.	Del Carpio Orantes, Luis	Excluded: Not related to STH
45	[Can schistosomiasis be defeated? An example from Senegal].	2013	Peut-on vaincre les bilharzioses ? Un exemple senegalais.	Ndao, B and Sy, I and Talla, I and Barbier, D and Klotz, F and Georges, P	Excluded: Not related to STH
46	[Enteroparasitosis in a child population of the Hurlingham District, Buenos Aires].	2022	Enteroparasitosis en una poblacion infantil del Municipio de Hurlingham, Buenos Aires.	Lopez Arias, Ludmila and De La Fourniere, Sofia and Helman, Elisa and Consiglio, Ezequiel and Etchemendy, Sebastian and Farber, Marisa	Excluded: Wrong study design
47	[Enteroparasitosis in Peru and its relation to the Human Development Index].	2021	Enteroparasitosis en Peru y su relacion con el Indice de desarrollo humano.	Iannacone, Jose and Osorio-Chumpitaz, Marco and Utia-Yataco, Renzo and Alvarino-Flores, Lorena and Ayala-Sulca, Yuri and Del Aguila-Perez, Carlos Alberto and Huaccho-Rojas, Juan and Quinones-Laveriano, Dante M and Pineda-Castillo, Carlos and Rojas-Bravo, Violeta and Chavez-Cabello, Rocio and La Serna-Gamarra, Pablo H and Cardenas-Callirgos, Jorge Manuel and Wetzel, Eric J	Excluded: Not related to STH
48	[Harnessing nature for treating infectious and autoimmune diseases: good and bad bacteria]. [Hebrew]	2013	Harefuah	Israeli, E and Shoenfeld, Y	Excluded: Not related to STH
49	[Helminth fauna in a semi-arid host species - scaled quail (Callipepla squamata)].	2019	Journal of helminthology	Fedynich, A M and Bedford, K and Rollins, D and Wester, D B	Not relevant
50	[I promotori di salute come attori-protagonisti delle cure primarie nel controllo delle malattie comunicabili e non comunicabili e nell' empowerment delle comunita. Esperienza e risultati di lungo periodo in aree marginali in Ecuador dal 1980 al 2018.].	2020	The community health promoters as protagonist actors of primary health care and community empowerment: a long term field-report from 1980 to 2018.	Caicedo, Cintia and Anselmi, Mariella and Prandi, Rosanna and Marquez, Monica and Buonfrate, Br Dora and Gobbi, Federico and Bisoffi, Zeno and Tognoni, Gianni	Excluded: Not related to STH
51	[Inequities in health: the case of dengue].	2013	La inequidad en salud: el caso del dengue.	Vanlerberghe, Veerle and Verdonck, Kristien	Excluded: Not related to STH
52	[International cooperation: drugs donated by the Brazilian government, 2005-2016Cooperacion internacional: donaciones de medicamentos del gobierno brasileno entre el 2005 y el 2016].	2018	Cooperacao internacional: doacoes de medicamentos realizadas pelo governo brasileiro de 2005 a 2016.	Ribeiro, Alane Andrelino and Lupatini, Evandro de Oliveira and Dos Santos, Diana Graziele	Excluded: Not related to STH
53	[Intestinal parasites in schoolchildren, public health problem. Intervention from the National Integrated Health System of Uruguay].	2020	Enteroparasitosis en escolares, problema de salud publica. Intervencion desde el Sistema Nacional Integrado de Salud de Uruguay.	Da Rosa, Walner D and Acuna, Ana Maria and Giachetto, Gustavo and Duran, Elena and Cancel, Maria Jose and Gutierrez, Stella and Picheli, Elena	Excluded: wrong study design
54	[Investigation on prevalence and risk factors of HIV/AIDS and Schistosoma japonicum, Ascaris lumbricoides and Trichuris trichiura infections in a rural community of southwestern China].	2016	Zhongguo xue xi chong bing fang zhi za zhi = Chinese journal of schistosomiasis control	Peng-Lei, Xiao and Yi-Biao, Zhou and Yan, Shi and Yan, Yang and Jian-Chuan, Gao and Xiu-Xia, Song and Qing-Wu, Jiang	Excluded: Wrong study design; wrong outcomes: no STH baseline and endline
55	[Lymphatic Filariasis Transmission Assessment Survey in Burkina Faso in Connection with 4 Districts].	2021	Evaluation de la Transmission de la Filariose Lymphatique au Burkina Faso: A Propos de 4 Districts Sanitaires.	Kima, A and Guiguemde, K T and Serme, M and Meda, Z C and Bougma, R and Djiatsa, J P and Bougouma, C and Drabo, F	Excluded: Not related to STH
56	[Onchocerciasis in Burkina Faso: a Re-Emerging Vector-Borne Endemic Disease].	2019	Onchocercose au Burkina Faso : une endemie a transmission vectorielle en voie de reemergence.	Sawadogo, P M and Bougouma, C and Zida, A and Compaore, J and Guiguemde, T K and Sangare, I and Kabore, D and Bamba, S and Guiguemde, T R	Excluded: Not related to STH
57	[Prevalence of Malaria, Intestinal and Urinary parasite infections in Kalifabougou, Mali].	2018	Prevalences du Paludisme, des Parasitoses Intestinales et Urinaires a Kalifabougou, Mali.	Doumbo Safiatou, Niare and Ongoiba, Aissata and Doumtabe, Didier and Tran Tuan, M and Traore, Abdrahamane and Sangala, Jules and Kayentao, Kassoum and Compton Peter, D and Traore, Boubacar and Doumbo Ogobara, K	Excluded: Not related to STH
58	[Prevalence of soil - borne nematode infections among residents living in urban/town areas of China in 2015].	2020	Zhongguo xue xi chong bing fang zhi za zhi = Chinese journal of schistosomiasis control	Zhu, H H and Zhou, C H and Zhu, T J and Huang, J L and Qian, M B and Chen, Y D and Li, S Z and Zhou, X N	Excluded: Wrong study design
59	[School-age children'S knowledge and perceptions concerning Soil-transmitted Helminthiases and Targeted Preventive Chemotherapy in Ghana's Oti Region].	2022	Connaissances et perceptions des enfants d'age scolaire concernant les geo-helminthiases et la Chimiotherapie Preventive Ciblee dans la Region D'oti au Ghana.	Ouedraogo, Jean Claude Romaric Pingdwinde and Jatta, Joseph W and Tabiri, Dennis and Nitiema, Mathieu and Belemlilga, Mohamed Bonewende	Excluded: Wrong study design
60	[The evaluation of snail host-trematode parasite trophic relationships using stable isotope analysis]. [Russian]	2014	Parazitologiia	Iurlova, N I and Shikano, Sh and Kanaya, G and Restiazhenko, N M and Vodianitskaia, S N	Not relevant
61	[Towards elimination of human African trypanosomiasis].	2023	Vers l'elimination de la maladie du sommeil.	Solano, Philippe and Courtin, Fabrice and Kaba, Dramane and Camara and Kagbadouno, Moise and Rayaisse, Jean-Baptiste and Jamonneau, Vincent and Bucheton, Bruno and Bart, Jean-Mathieu and Thevenon, Sophie and Lejon, Veerle	Not relevant
62	<i>Community ecology of gastrointestinal helminths from green turtles</i> (Chelonia mydas) <i>collected in the coast of Espirito Santo</i>	2017	ARQUIVO BRASILEIRO DE MEDICINA VETERINARIA E ZOOTECNIA	Gomes, M C and Martins, I V F and Werneck, M R and Pavanelli, L	Excluded: Not relevant
63	<sup>13</sup>C and <sup>15</sup>N solid-state NMR studies on albendazole and cyclodextrin albendazole complexes	2015	Carbohydrate Polymers	Ferreira, M J G and Garcia, A and Leonardi, D and Salomon, C J and Lamas, M C and Nunes, T G	Excluded: Wrong study design
64	100 Questions in Livestock Helminthology Research	2019	Trends in Parasitology	Morgan, E R and Aziz, N A A and Blanchard, A and Charlier, J and Charvet, C and Claerebout, E and Geldhof, P and Greer, A W and Hertzberg, H and Hodgkinson, J and Hoglund, J and Hoste, H and Kaplan, R M and Martinez-Valladares, M and Mitchell, S and Ploeger, H W and Rinaldi, L and von Samson-Himmelstjerna, G and Sotiraki, S and Schnyder, M and Skuce, P and Bartley, D and Kenyon, F and Thamsborg, …	Excluded: Wrong study design
65	100 Years of Mass Deworming Programmes: A Policy Perspective From the World Bank's Disease Control Priorities Analyses	2018	Advances in Parasitology	Bundy, D A P and Appleby, L J and Bradley, M and Croke, K and Hollingsworth, T D and Pullan, R and Turner, H C and de Silva, N	Excluded: Wrong study design
66	17th International Congress on Infectious Diseases, Hyderabad, India, 2-5 March 2016	2016	International Journal of Infectious Diseases		Excluded: Wrong study design
67	1H, <sup>13</sup>C, and <sup>15</sup>N backbone chemical shift assignments of the C-terminal dimerization domain of SARS-CoV-2 nucleocapsid protein	2021	Biomolecular NMR assignments	Korn, S M and Lambertz, R and Furtig, B and Hengesbach, M and Lohr, F and Richter, C and Schwalbe, H and Weigand, J E and Wohnert, J and Schlundt, A	Not relevant
68	20 years of gender mainstreaming in health: lessons and reflections for the neglected tropical diseases community.	2017	BMJ global health	Theobald, Sally and MacPherson, Eleanor E and Dean, Laura and Jacobson, Julie and Ducker, Camilla and Gyapong, Margaret and Hawkins, Kate and Elphick-Pooley, Thoko and Mackenzie, Charles and Kelly-Hope, Louise A and Fleming, Fiona M and Mbabazi, Pamela S	Not relevant
69	2016 APRU Global Health Program Workshop, 28 September - 1 October 2016, Sydney, Australia	2016			Not relevant
70	2021 UCD School of Medicine Summer Student Research Awards	2021	Irish Journal of Medical Science. Conference	Anonymous	Not relevant
71	278 Dissemination of Information about Ivermectin on Twitter During the COVID-19 Public Health Emergency	2022	Annals of Emergency Medicine	Berdahl, C and Fischer, S and Marcelino, W and Ahluwalia, S and Cohen, C and Armstrong, C and Mendel, P	Not relevant
72	2nd International Congress on Pathogens at the Human-Animal Interface (ICOPHAI): One Health for sustainable development, August 14-17, 2013, Porto de Galinhas, Brazil. Book of Abstracts	2013	2nd International Congress on Pathogens at the Human Animal Interface		Not relevant
73	4th Asia Pacific Conference on Public Health, Kuantan, Malaysia, 7-9 September 2015	2015	Medical Journal of Malaysia		Not relevant
74	61ST annual meeting of the American society of tropical medicine and hygiene (ASTMH): Atlanta, Georgia, USA - November 12-15, 2012	2013	Drugs of the Future	Ghosh, S	Not relevant
75	A 'mystery client' evaluation of adolescent sexual and reproductive health services in health facilities from two regions in Tanzania	2015	PLoS ONE	McHome, Z and Richards, E and Nnko, S and Dusabe, J and Mapella, E and Obasi, A	Not relevant
76	A 16S rRNA gene sequencing based study of oral microbiota in migraine patients in China	2021	Bioengineered	Jiang, W and Wang, T and Liu, C and Deng, M and Ren, X and Wang, F and Zhang, Y and Yu, X and Yao, L and Wang, Y	Not relevant
77	A 5-year progress report from SCORE, the Schistosomiasis Consortium for Operational Research and Evaluation	2015	Tropical Medicine and International Health	King, C H and Binder, S and Campbell, C and Colley, D G	Excluded: Conference abstract
78	A Bayesian approach to estimate the prevalence of schistosomiasis japonica infection in the Hubei province lake regions, China	2013	International Journal of Environmental Research and Public Health	Xia, X and Zhu, H P and Yu, C H and Xu, X J and Li, R D and Qiu, J	Not relevant
79	A Bayesian approach to inferring the phylogenetic structure of communities from metagenomic data	2014	Genetics	O'Brien, J D and Didelot, X and Iqbal, Z and Amenga-Etego, L and Ahiska, B and Falush, D	Not relevant
80	A benign helminth alters the host immune system and the gut microbiota in a rat model system	2017	PloS one	Parfrey, L W and Jirku, Milan and Sima, Radek and Jalovecka, Marie and Sak, Bohumil and Grigore, Karina and Pomajbikova, K J and Wegener Parfrey, Laura and Jirku, Milan and Sima, Radek and Jalovecka, Marie and Sak, Bohumil and Grigore, Karina and Jirku Pomajbikova, Katerina	Excluded: Wrong study design
81	A Bibliometric Study on Global Snakebite Research Indexed in Web of Science	2023	International journal of public health	Lv, C and Lei, Z and Hu, Y and Song, X and Wang, J and Hao, W and He, L and Chen, Y and Han, X and Gan, Y and Yan, S	Not relevant
82	A Brazilian child with a nodule in the foot	2017	The BMJ	Ng, KhuenFoong and Owens, S	Not relevant
83	A brief review of the application and pharmacology of ethnomedicines of Indigenous Australians	2016	Australian Journal of Rural Health	Tucci, J and Wilkens, S	Not relevant
84	A bug's life: Delving into the challenges of helminth microbiome studies	2020	PLoS Neglected Tropical Diseases	Formenti, F and Cortes, A and Brindley, P J and Cantacessi, C and Rinaldi, G	Excluded: Wrong study design
85	A call to action for universal health coverage: Why we need to address gender inequities in the neglected tropical diseases community	2020	PLoS Neglected Tropical Diseases	Ozano, K and Dean, L and Yoshimura, M and Macpherson, E and Linou, N and Del Barrio, M O and Halleux, C M and Ogundahunsi, O and Theobald, S	Not relevant
86	A case of childhood vaccination barrier: migrant and seasonal farmworkers	2013	Turkish Journal of Medical Sciences	Koruk, I and Simsek, Z and Koruk, S T	Not relevant
87	A case of chronic cough with progressive breathlessness in a 32 year-old male health worker - tuberculosis?, allergic bronchitis?, asthma?	2014	British Journal of Medicine and Medical Research	Gauri, Billa and Karan, Thakkar	Not relevant
88	A Case of Cutaneous Larva Migrans in a Child from Vinces, Ecuador.	2019	The American journal of case reports	Coello, Roberto D and Pazmino, Betty J and Reyes, Enrique O and Rodriguez, Enrique X and Rodas, Edgar I and Rodas, Karen A and Davila, Alfredo X and Rodas, Jennifer P and Cedeno, Pedro P	Not relevant
89	A case of Fasciola hepatica infection in Swat, Pakistan	2014	Pakistan Journal of Zoology	Wali, Khan and Noor un, Nisa and Aly, Khan	Not relevant
90	A case of granulomatous amoebic encephalitis from balamuthia mandrillaris	2018	Neurocritical Care	Hernandez, M and Kresak, J and Gu, L and Babi, M A and Maciel, C and Busl, K and Youn, T and Robinson, C	Not relevant
91	A case of imported neurocysticercosis in Portugal	2015	Journal of Infection in Developing Countries	Valadas, E and Badura, R and Marques, T and Neno, M and Boura, M and Sutre, A F and Beato, S and Gracio, M A and Neves, J C	Not relevant
92	A case of paediatric bladder bilharzioma in Johannesburg, South Africa	2019	Clinical Case Reports	Pinto, S Z and Friedman, R and Van Den Berg, E J	Not relevant
93	A Case of Pulmonary Ascariasis Causing Loffler Syndrome in an Agricultural Worker from Honduras	2023	Chest	Kuppuswamy, V and Fitzgerald, J E	Not relevant
94	A case of quadruple malaria infection imported from Mozambique to Japan	2014	American Journal of Tropical Medicine and Hygiene	Oki, M and Asai, S and Saito-Nakano, Y and Nakayama, T and Tanaka, Y and Tachibana, H and Ohmae, H and Nozaki, T and Miyachi, H	Not relevant
95	A Case of Strongyloidiasis: An Immigrant Healthcare Worker Presenting with Fatigue and Weight Loss.	2017	Case reports in infectious diseases	Grewal, Tarundeep and Azizi, Heela and Kahn, Alexa and Shakir, Zaid and Takkouche, Sahar and Aung, Khin N and Lois, William and Hasan, Muhammad	Not relevant
96	A case of U-47700 overdose with laboratory confirmation and metabolite identification	2017	Clinical Toxicology	Jones, M J and Hernandez, B S and Janis, G C and Stellpflug, S J	Not relevant
97	A case of urogenital human schistosomiasis from a non-endemic area	2015	PLoS Neglected Tropical Diseases	Calvo-Cano, A and Cnops, L and Huyse, T and Lieshout, L van and Pardos, J and Valls, M E and Franco, A and Rollinson, D and Gascon, J	Not relevant
98	A Case Report of an Intestinal Helminth Infection of Human Hymenolepiasis in Rural Gambia.	2019	Clinical medical reviews and case reports	Ikumapayi, Usman N and Sanyang, Chilel and Pereira, Dora Ia	Excluded: Wrong study design
99	A causal loop analysis of the sustainability of integrated community case management in Rwanda	2015	Social Science & Medicine	Sarriot, E and Morrow, M and Langston, A and Weiss, J and Landegger, J and Tsuma, L	Excluded: Not related to STH
100	A century of bovine besnoitiosis: an unknown disease re-emerging in Europe	2013	Trends in Parasitology	Alvarez-Garcia, G and Frey, C F and Ortega Mora, L M and Schares, G	Not relevant
101	A chlorfenapyr mixture net InterceptorR G2 shows high efficacy and wash durability against resistant mosquitoes in West Africa	2016	PLoS ONE	N'Guessan, R and Odjo, A and Ngufor, C and Malone, D and Rowland, M	Excluded: Not related to STH
102	A clinical adverse drug reaction prediction model for patients with Chagas disease treated with benznidazole	2014	Antimicrobial Agents and Chemotherapy	Silva, G M S da and Mediano, M F F and Brasil, P E A A do and Chambela, M da C and Silva, J A da and Sousa, A S de and Xavier, S S and Costa, A R da and Saraiva, R M and Hasslocher-Moreno, A M	Not relevant
103	A cluster of three cases of trichinellosis linked to bear meat consumption in the Arctic	2016	Journal of Travel Medicine	Dupouy-Camet, J and Yera, H and Dahane, N and Bouthry, E and Kapel, C M O	Not relevant
104	A cluster randomized controlled trial for assessing POC-CCA test based praziquantel treatment for schistosomiasis control in pregnant women and their young children: study protocol of the freeBILy clinical trial in Madagascar	2021	Trials	Puradiredja, D I and Stahlberg, K and Dechenaud, M and May, J and van Dam, G J and Corstjens, P L A M and de Dood, C J and Hoekstra, P T and Amoah, A S and Keshinro, M I and Kreidenweiss, A and Schwarz, N G and Fusco, D and Klein, P and Jaeger, A and Lorenz, E and Adegnika, A A and Honkpehedji, Y J and Dejon-Agobe, J C and Mba, R B and Ngwese, M M and Maloum, M N and Moure, A N and Meulah, B T an…	Not relevant
105	A cluster randomized trial comparing deltamethrin and bendiocarb as insecticides for indoor residual spraying to control malaria on Bioko Island, Equatorial Guinea	2016	Malaria Journal	Bradley, J and Hergott, D and Garcia, G and Lines, J and Cook, J and Slotman, M A and Phiri, W P and Schwabe, C and Kleinschmidt, I	Excluded: Not related to STH
106	A cluster-randomised controlled trial integrating a community-based water, sanitation and hygiene programme, with mass distribution of albendazole to reduce intestinal parasites in Timor-Leste: The WASH for WORMS research protocol	2015	BMJ Open	Nery, S V and McCarthy, J S and Traub, R and Andrews, R M and Black, J and Gray, D and Weking, E and Atkinson, J A and Campbell, S and Francis, N and Vallely, A and Williams, G and Clements, A	wrong design: protcol
107	A Cluster-Randomized Controlled Intervention Study to Assess the Effect of a Contact Intervention in Reducing Leprosy-Related Stigma in Indonesia	2015	PLoS Neglected Tropical Diseases	Peters, R M H and Dadun and Zweekhorst, M B M and Bunders, J F G and Irwanto and van Brakel, W H	Not relevant
108	A cluster-randomized controlled trial comparing school and community-based deworming for soil transmitted helminth control in school-age children: The code-STH trial protocol	2019	American Journal of Tropical Medicine and Hygiene	Clarke, N E and Ng-Nguyen, D and Traub, R J and Clements, A C A and Halton, K and Anderson, R M and Gray, D J and Coffeng, L E and Kaldor, J M and Vaz Nery, S and Nery, S V	wrong design: protcol
109	A Cluster-Randomized Controlled Trial to Reduce Diarrheal Disease and Dengue Entomological Risk Factors in Rural Primary Schools in Colombia	2016	PLoS Neglected Tropical Diseases	Overgaard, H J and Alexander, N and Matiz, M I and Jaramillo, J F and Olano, V A and Vargas, S and Sarmiento, D and Lenhart, A and Stenstrom, T A	Not relevant
110	A combined field study of Buruli ulcer disease in southeast Benin proposing preventive strategies based on epidemiological, geographic, behavioural and environmental analyses.	2022	PLOS global public health	Boccarossa, Alexandra and Degnonvi, Horace and Brou, Telesphore Yao and Robbe-Saule, Marie and Esnault, Lucille and Boucaud, Yan and Eveillard, Matthieu and Gnimavo, Ronald and Hounsou, Saturnin and Djenontin, Armel and Johnson, Christian Roch and Fleuret, Sebastien and Marion, Estelle	Not relevant
111	A combined parasitological molecular approach for noninvasive characterization of parasitic nematode communities in wild hosts	2015	Molecular ecology resources	Budischak, S A and Hoberg, E P and Abrams, A and Jolles, A E and Ezenwa, V O	Not relevant
112	A community based study on the mode of transmission, prevention and treatment of buruli ulcers in Southwest Cameroon: Knowledge, attitude and practices	2016	PLoS ONE	Akoachere, J F K T and Nsai, F S and Ndip, R N	Not relevant
113	A COMMUNITY STUDY OF THE IMPACT OF SEMIANNUAL ALBENDAZOLE ON LYMPHATIC FILARIASIS AND SOIL-TRANSMITTED HELMINTH INFECTIONS IN THE DEMOCRATIC REPUBLIC OF THE CONGO	2018	American Journal of Tropical Medicine and Hygiene	Pion, S D and Chesnais, C B and Awaca-Uvon, N P and Tambwe, J P and Weil, G J and Boussinesq, M and Awaca-Uvon, P N and Tambwe, J P and Weil, G J and Boussinesq, M	results repeated in another included study
114	A community study on prevalence and knowledge regarding anaemia among adolescent girls in a rural area of Rajahmundry, Andhra Pradesh	2015	Indian Journal of Public Health Research and Development	Vijaya Kumar, U and Budaya Kiran, M S and Lakshmana Rao, N	Not relevant
115	A community survey of coverage and adverse events following country-wide triple-drug mass drug administration for lymphatic filariasis elimination, samoa 2018	2020	PLoS Neglected Tropical Diseases	Willis, G A and Mayfield, H J and Kearns, T and Naseri, T and Thomsen, R and Gass, K and Sheridan, S and Graves, P M and Lau, C L	Not relevant
116	A community-based cross-sectional study of the epidemiology of onchocerciasis in unmapped villages for community directed treatment with ivermectin in Jimma Zone, southwestern Ethiopia	2015	BMC Public Health	Dana, D and Serkadis, Debalke and Zeleke, Mekonnen and Wondwossen, Kassahun and Sultan, Suleman and Kefelegn, Getahun and Delenasaw, Yewhalaw	Not relevant
117	A community-based screening program for Chagas disease in the USA	2017	Trends in Parasitology	Meymandi, S K and Hernandez, S and Forsyth, C J	Not relevant
118	A community-based study to estimate the seroprevalence of trichinellosis and echinococcosis in the roma and non-roma population of Slovakia	2018	International Journal of Environmental Research and Public Health	Antolova, D and Janicko, M and Reiterova, K and Jarosova, J and Geckova, A M and Marekova, M and Pella, D and Siegfried, L and Jarcuska, P and Pastvova, L and Fedacko, J and Kollarova, J and Kolarcik, P and Bobakova, D and Veselska, Z and Babinska, I and Drazilova, S and Rosenberger, J and Schreter, I and Kristian, P and Veseliny, E and Virag, L and Birkova, A and Kmet'Ova, M and Halanova, M and …	Not relevant
119	A community-based study to examine the epidemiology of human cystic echinococcosis in Rio Negro Province, Argentina	2014	Acta Tropica	Bingham, G M and Budke, C M and Larrieu, E and Carpio, M del and Mujica, G and Slater, M R and Moguillansky, S	Not relevant
120	A community-based surveillance of gastrointestinal helminthiasis among pregnant women in Ibadan, South West Nigeria	2018	Nigerian journal of clinical practice	Ayede, A I and Bello, F A and Kehinde, A O	Excluded: Wrong study design
121	A community-based survey of Toxoplasma gondii infection among pregnant women in rural areas of Taiz governorate, Yemen: the risk of waterborne transmission	2017	Infectious Diseases of Poverty	Mahdy, M A K and Alareqi, L M Q and Abdul-Ghani, R and Al-Eryani, S M A and Al-Mikhlafy, A A and Al-Mekhlafi, A M and Alkarshy, F and Mahmud, R	Not relevant
122	A community-based, cross-sectional study to assess interactions between income, nutritional status and enteric parasitism in two Brazilian cities: are we moving positively towards 2030?	2021	Journal of health, population, and nutrition	Calegar, D A and Bacelar, P A and Monteiro, K J L and Dos Santos, J P and Goncalves, A B and Boia, M N and Jaeger, L H and Coronato-Nunes, B and Carvalho-Costa, F A	Not relevant
123	A community-randomized evaluation of the effect of intermittent preventive treatment in infants on antimalarial drug resistance in Southern Tanzania	2013	Journal of Infectious Diseases	Pearce, R J and Ord, R and Haprarksh, Kaur and Lupala, C and Schellenberg, J and Shirima, K and Manzi, F and Alonso, P and Tanner, M and Mshinda, H and Roper, C and Schellenberg, D	Excluded: Not related to STH
124	A comparative cross-sectional study of prevalence and intensity of soil-transmitted helminthic infection between healthy and severe acutely malnourished pre-school aged children in Kano, Northern Nigeria	2019	BMC Infectious Diseases	Imam, A and Farouk, Z L and Hassan-Hanga, F and Ihesiulor, U G	Excluded: Wrong study design
125	A comparative cross-sectional study on the prevalence and morbidity of schistosomiasis in a community in northeastern Brazil (1979-2010)	2014	Memorias do Instituto Oswaldo Cruz	Melo, E V and Costa, Wd and Conceicao, M J and Coura, J R	Not relevant
126	A Comparative Study of Mini-FLOTAC With Traditional Coprological Techniques in the Analysis of Cetacean Fecal Samples	2022	Frontiers in Veterinary Science	Marcer, F and Cassini, R and Parisotto, N and Tessarin, C and Marchiori, E	Not relevant
127	A comparative study on indicators of vitamin A status and risk factors for sensitivity and specificity of the methods to detect vitamin A deficiency	2023	Nutrition and Metabolism	Sombie, O O and Zeba, A N and Some, J W and Kazienga, A and Grahn, M and Tanumihardjo, S A and De Henauw, S and Abbeddou, S	Not relevant
128	A comparative study on seasonal distribution of the helminth parasites communities of some catfishes	2013	International Journal of Pharma and Bio Sciences	Krishna, Singh and Abha, Mishra and Singh, K and Mishra, A	Excluded: Wrong study design
129	A Comparative Study on the Biodiversity and Species Richness of Phlebotomine Sand Flies (Diptera: Psychodidae) in Kermanshah and Khuzestan Provinces of Iran	2022	Journal of Arthropod-Borne Diseases	Yahaghi, N and Fatemi, M and Hanafi-Bojd, A A and Naghian, A and Yaghoobi-Ershadi, M R and Zahraei-Ramezani, A and Rassi, Y and Soleimani, H and Dehghan, H and Veysi, A and Akbarzadeh, K and Akhavan, A A	Not relevant
130	A comparative study on worldwide genetic diversity and population structure analysis of Plasmodium vivax thrombospondin-related adhesive protein (PvTRAP) and its implications for the vivax vaccine design	2015	Infection, Genetics and Evolution	Nazeri, S and Mehrizi, A A and Djadid, N D and Zakeri, S	Excluded: Not related to STH
131	A comparison between transcriptome sequencing and 16S metagenomics for detection of bacterial pathogens in wildlife	2015	PLoS Neglected Tropical Diseases	Razzauti, M and Galan, M and Bernard, M and Maman, S and Klopp, C and Charbonnel, N and Vayssier-Taussat, M and Eloit, M and Cosson, J F	Not relevant
132	A comparison of exposure to risk factors for giardiasis in non-travellers, domestic travellers and international travellers in a Canadian community, 2006-2012	2016	Epidemiology and Infection	Swirski, A L and Pearl, D L and Peregrine, A S and Pintar, K	Not relevant
133	A comparison of four DNA extraction protocols for the analysis of urine from patients with visceral leishmaniasis	2014	Revista da Sociedade Brasileira de Medicina Tropical	Silva, M A L da and Medeiros, Z and Soares, C R P and Silva, E D da and Miranda Filho, D B and Melo, F L de	Not relevant
134	A comparison of mini-FLOTAC and FLOTAC with classic methods to diagnosing intestinal parasites of dogs from Brazil	2015	Parasitology Research	Lima, V F S and Cringoli, G and Rinaldi, L and Monteiro, M F M and Calado, A M C and Ramos, R A N and Meira-Santos, P O and Alves, L C	Not relevant
135	A comparison of molecular markers to detect lutzomyia longipalpis naturally infected with Leishmania (Leishmania) infantum	2014	Memorias do Instituto Oswaldo Cruz	Freitas-Lidani, K C and Messias-Reason, I J de and Ishikawa, E A Y	Not relevant
136	A comparison of the effectiveness of sodium stibogluconate monotherapy to sodium stibogluconate and paromomycin combination for the treatment of severe post kala azar dermal leishmaniasis in South Sudan - a retrospective cohort study	2016	PLoS ONE	Abongomera, C and Gatluak, F and Buyze, J and Ritmeijer, K	Not relevant
137	A comparison of the quality of informed consent for clinical trials of an experimental hookworm vaccine conducted in developed and developing countries	2017	PLoS Neglected Tropical Diseases	Diemert, D J and Lobato, L and Styczynski, A and Zumer, M and Soares, A and Gazzinelli, M F	Not relevant
138	A comparison of two commercial mosquito traps for the capture of malaria vectors in Northern Belize, Central America	2014	Journal of the American Mosquito Control Association	Wagman, J and Grieco, J P and Bautista, K and Polanco, J and Briceno, I and King, R and Achee, N L	Excluded: Not related to STH
139	A comparison of two mathematical models of the impact of mass drug administration on the transmission and control of schistosomiasis. (Special Issue: Multi-model comparisons for neglected tropical diseases - validation and projection.)	2017	Epidemics	Truscott, J E and Gurarie, D and Alsallaq, R and Toor, J and Yoon, N and Farrell, S H and Turner, H C and Phillips, A E and Aurelio, H O and Ferro, J and King, C H and Anderson, R M	Not relevant
140	A comparison of two tests for filarial antigenemia in areas in Sri Lanka and Indonesia with low-level persistence of lymphatic filariasis following mass drug administration	2015	Parasites and Vectors	Yahathugoda, T C and Supali, T and Rao, R U and Djuardi, Y and Stefani, D and Pical, F and Fischer, P U and Lloyd, M M and Premaratne, P H and Weerasooriya, M V and Weil, G J	Not relevant
141	A comprehensive approach to managing a neglected, neglected tropical disease; The Myanmar Snakebite Project (MSP)	2019	Toxicon: X	White, J and Mahmood, M A and Alfred, S and Thwin, K T and Kyaw, K M and Zaw, A and Warrell, D and Cumming, R and Moody, J and Eagles, D and Ragas, K and Dunstan, N and Bacon, D and Hurtado, P and Peh, C A	Not relevant
142	A comprehensive assessment of lymphatic filariasis in Sri Lanka six years after cessation of mass drug administration	2014	PLoS Neglected Tropical Diseases	Rao, R U and Nagodavithana, K C and Samarasekera, S D and Wijegunawardana, A D and Premakumara, W D Y and Perera, S N and Settinayake, S and Miller, J P and Weil, G J	Not relevant
143	A comprehensive assessment of the malaria microscopy system of Aceh, Indonesia, in preparation for malaria elimination	2015	Malaria Journal	Ekawati, L L and Herdiana, H and Sumiwi, M E and Barussanah, C and Ainun, C and Sabri, S and Maulana, T and Rahmadyani, R and Maneh, C and Yani, M and Valenti, P and Elyazar, I R F and Hawley, W A	Excluded: Not related to STH
144	A comprehensive review of pesticides and the immune dysregulation: mechanisms, evidence and consequences	2015	Toxicology Mechanisms and Methods	Mokarizadeh, A and Faryabi, M R and Rezvanfar, M A and Abdollahi, M	Not relevant
145	A comprehensive review on Nepalese wild vegetable food ferns.	2022	Heliyon	Bajracharya, Gan B and Bajracharya, Bashana	Excluded: Not related to STH
146	A comprehensive survey of larval digenean trematodes and their snail hosts in central Alberta, Canada	2016	Parasitology Research	Gordy, M A and Kish, L and Tarrabain, M and Hanington, P C	Not relevant
147	A comprehensive sustainability framework for neglected tropical diseases elimination programs	2016	American Journal of Tropical Medicine and Hygiene	Thuo, I W	Excluded: Wrong study design; not relevant
148	A congeneric and non-randomly associated pair of larval trematodes dominates the assemblagae of co-infecting parasites in fathead minnows (Pimephales promelas)	2023	Parasitology.	Hirtle, S V and Ahn, S and Goater, C P	Not relevant
149	A contextual framework to assess heterogeneity in impact of national neglected tropical disease control programs: Evidence from school-based Deworming in Kenya	2015	American Journal of Tropical Medicine and Hygiene	Nikolay, B and Mwandawiro, C S and Kihara, J H and Collins, O and Cano, J and Mwanje, M T and Sultani, H and Alusala, D and Turner, H C and Teti, C and Garn, J and Freeman, M C and Allen, E and Anderson, R M and Pullan, R L and Njenga, S M and Brooker, S J	Excluded: Wrong study design; not relevant
150	A controlled before-and-after perspective on the improving maternal, neonatal, and child survival program in rural Bangladesh: an impact analysis	2016	PLoS ONE	Mahfuzar, Rahman and Yunus, F M and Shah, R and Jhohura, F T and Mistry, S K and Tasmeen, Quayyum and Bachera, Aktar and Kaosar, Afsana	Not relevant
151	A controlled, before-and-after trial of an urban sanitation intervention to reduce enteric infections in children: research protocol for the Maputo Sanitation (MapSan) study, Mozambique	2015	BMJ Open	Brown, J and Cumming, O and Bartram, J and Cairncross, S and Ensink, J and Holcomb, D and Knee, J and Kolsky, P and Liang, K and Liang, S and Nala, R and Norman, G and Rheingans, R and Stewart, J and Zavale, O and Zuin, V and Schmidt, W P	Excluded: Wrong study design
152	A controlled, parallel, cluster-randomized trial of community-wide screening and treatment of asymptomatic carriers of Plasmodium falciparum in Burkina Faso	2013	Malaria Journal	Tiono, A B and Ouedraogo, A and Ogutu, B and Diarra, A and Coulibaly, S and Gansane, A and Sirima, S B and Oinverted-?neil, G and Mukhopadhyay, A and Hamed, K	Excluded: Not related to STH
153	A conventional multiplex PCR for the detection of four common soil-transmitted nematodes in human feces: development and validation	2022	Tropical biomedicine	Hassan, N A and Noor Badi, F A and Mohd-Shaharuddin, N and Wan Yusoff, W S and Lim, Y A L and Chua, K H and Sidi Omar, S F N and Chang, L Y and Majid, H A and Ngui, R	Not relevant
154	A conventional polymerase chain reaction-based method for the diagnosis of human schistosomiasis in stool samples from individuals in a low-endemicity area	2013	Memorias do Instituto Oswaldo Cruz	Carneiro, T R and Peralta, R H S and Pinheiro, M C C and Oliveira, S M de and Peralta, J M and Bezerra, F S M	Not relevant
155	A cost-effective, community-based, mosquito-trapping scheme that captures spatial and temporal heterogeneities of malaria transmission in rural Zambia	2014	Malaria Journal	Sikaala, C H and Chinula, D and Chanda, J and Hamainza, B and Mwenda, M and Mukali, I and Kamuliwo, M and Lobo, N F and Seyoum, A and Killeen, G F	Excluded: Not related to STH
156	A cost-effectiveness tool for informing policies on Zika virus control	2016	PLoS Neglected Tropical Diseases	Alfaro-Murillo, J A and Parpia, A S and Fitzpatrick, M C and Tamagnan, J A and Medlock, J and Ndeffo-Mbah, M L and Fish, D and Avila-Aguero, M L and Marin, R and Ko, A I and Galvani, A P	Not relevant
157	A critical analysis of soil transmitted helminthiasis in the United States, persisting neglected infections of poverty	2020	American Journal of Tropical Medicine and Hygiene	Lynn, M K and Morrissey, J A and Conserve, D F	Excluded: Conference abstract
158	A critical assessment of vector control for dengue prevention	2015	PLoS Neglected Tropical Diseases	Achee, N L and Gould, F and Perkins, T A and Reiner Jr., R C and Morrison, A C and Ritchie, S A and Gubler, D J and Teyssou, R and Scott, T W	Not relevant
159	A critical review of traditional medicine and traditional healer use for malaria and among people in malaria-endemic areas: contemporary research in low to middle-income Asia-Pacific countries	2015	Malaria Journal	Suswardany, D L and Sibbritt, D W and Supardi, S and Chang, SungWon and Adams, J	Excluded: Not related to STH
160	A cross-sectional analysis of intestinal parasitic infections among the general population in north of Iran	2018	Journal of Infection in Developing Countries	Pagheh, A S and Sharif, M and Daryani, A and Yazdani-Charati, J and Nazar, E and Asfaram, S and Hosseini, S A and Tork, M and Soosaraie, M and Syadatpanah, A and Gholami, S and Mirshafiee, S and Sarvi, S	Excluded: wrong study design
161	A cross-sectional serological study of cysticercosis, schistosomiasis, toxocariasis and echinococcosis in HIV-1 infected people in Beira, Mozambique	2014	PLoS Neglected Tropical Diseases	Noormahomed, E V and Nhacupe, N and Mascaro-Lazcano, C and Mauaie, M N and Buene, T and Funzamo, C A and Benson, C A	Excluded: Wrong study design
162	A cross-sectional study assessing the residual bio-efficacy and durability of field-distributed long-lasting insecticidal nets in malaria endemic ethnic communities of Assam, Northeast India	2016	Journal of Infection and Public Health	Vas, Dev and Keshab, Barman and Kamal, Khound	Excluded: Not related to STH
163	A cross-sectional study of 'yaws' in districts of Ghana which have previously undertaken azithromycin mass drug administration for trachoma control	2015	PLoS Neglected Tropical Diseases	Ghinai, R and El-Duah, P and Chi, K H and Pillay, A and Solomon, A W and Bailey, R L and Agana, N and Mabey, D C W and Chen, C Y and Adu-Sarkodie, Y and Marks, M	Not relevant
164	A Cross-Sectional Study of <i>Ascaris lumbricoides</i> Infection in a Rural Community in Ebonyi State, Nigeria: Prevalence and Risk Factors	2015	IRANIAN JOURNAL OF PUBLIC HEALTH	Ogochukwu, C O and Patience, O U and Okeke, O C and Ubachukwu, P O and Caroline Okeke, Ogochukwu and Obiageli Ubachukwu, Patience	Excluded: Wrong study design
165	A cross-sectional study of anemia among women of reproductive age group (15-49 years) in a rural population of Tamil Nadu	2017	International Journal of Medical Science and Public Health	Ganapathi, K C and Kumar, K S	Not relevant
166	A cross-sectional study of gynaecological morbidity among married women in field practice area of community health centre Rajapur, Gulbarga	2013	Journal of the Indian Medical Association	Hiremath, L D and Tengelekar, S G	Not relevant
167	A cross-sectional study of periportal fibrosis and Schistosoma mansoni infection among school-aged children in a hard-to-reach area of Madagascar	2020	Transactions of the Royal Society of Tropical Medicine and Hygiene	Russell, H J and Penney, J M S and Linder, C and Joekes, E C and Bustinduy, A L and Stothard, J R and Rakotomampianina, D A L and Andriamasy, E H and Mahary, L R and Ranjanoro, E P and Rahetilahy, A M and Spencer, S A	Not relevant
168	A cross-sectional study of the availability and price of anti-malarial medicines and malaria rapid diagnostic tests in private sector retail drug outlets in rural Western Kenya, 2013	2016	Malaria Journal	Kioko, U and Riley, C and Dellicour, S and Were, V and Ouma, P and Gutman, J and Kariuki, S and Omar, A and Desai, M and Buff, A M	Excluded: Not related to STH
169	A cross-sectional study on intestinal parasitic infections in rural communities, Northeast Thailand	2013	Korean Journal of Parasitology	Boonjaraspinyo, S and Boonmars, T and Kaewsamut, B and Ekobol, N and Laummaunwai, P and Aukkanimart, R and Wonkchalee, N and Juasook, A and Sriraj, P	Excluded: Wrong study design
170	A cross-sectional study on knowledge of, attitudes towards and practice of malaria prevention and control measures in central Nigeria	2014	Southern African Journal of Infectious Diseases	Okoli, C A and Enna, M A	Excluded: Not related to STH
171	A Cross-Sectional Study on the Diet and Nutritional Status of Adolescent Girls in Zambezia Province, Mozambique (the ZANE Study): Design, Methods, and Population Characteristics.	2014	JMIR research protocols	Korkalo, Liisa and Freese, Riitta and Fidalgo, Lourdes and Selvester, Kerry and Ismael, Carina and Mutanen, Marja	Excluded: Wrong study design
172	A cross-sectional study on urogenital schistosomiasis in children; haematuria and proteinuria as diagnostic indicators in an endemic rural area of Nigeria	2014	African Health Sciences	Morenikeji, O and Quazim, J and Omoregie, C and Hassan, A and Nwuba, R and Anumudu, C and Adejuwon, S and Salawu, O and Jegede, A and Odaibo, A	Excluded: Wrong study design
173	A cross-sectional survey of intestinal helminthiases in rural communities of Nakhon Ratchasima Province, Thailand	2015	Journal of the Medical Association of Thailand	Kaewpitoon, S J and Loyd, R A and Kaewpitoon, N	Excluded: Wrong study design
174	A cross-sectional survey on parasitic infections in schoolchildren in a rural Tanzanian community	2021	Acta Tropica	Palmeirim, M S and Mrimi, E C and Minja, E G and Samson, A J and Keiser, J	Excluded: Wrong study design
175	A curious case of hemoptysis	2022	Medical Journal Armed Forces India	Yadav, A and Agarwal, D and Kumar, A	Not relevant
176	A database of geopositioned onchocerciasis prevalence data	2019	Scientific data	Hill, E and Hall, J and Letourneau, I D and Donkers, K and Shirude, S and Pigott, D M and Hay, S I and Cromwell, E A	Not relevant
177	A decade of malaria during pregnancy in Brazil: what has been done concerning prevention and management	2014	Memorias do Instituto Oswaldo Cruz	Marchesini, P and Costa, F T M and Marinho, C R F	Not relevant
178	A deep sequencing approach to define benzimidazole resistance gene frequencies in human hookworm egg samples from Kpandai District, Ghana	2019	American Journal of Tropical Medicine and Hygiene	George, S and Suwondo, P and Otchere, J and Harrison, L M and Bilguvar, K and Knight, J and Caccone, A and Humphries, D and Wilson, M D and Cappello, M	Excluded: Wrong study design; not relevant
179	A descriptive appraisal of anemia and Intestinal parasites infections among pregnant women attending Sunni Hospital Maiduguri, Maiduguri Nigeria	2017	BJOG: An International Journal of Obstetrics and Gynaecology	Mairiga, G A and Jimeta, H B and Uthman, S G and Ishaku, E D and Isa, B	Excluded: Wrong study design; not relevant
180	A descriptive qualitative case study of the experiences, perceptions and attitudes of pregnant women on Unguja island, Zanzibar, towards antischistosomal treatment	2022	Acta Tropica	De Rosa, E and Person, B and Knopp, S and Muhsin, J and Lyimo, J H and Kabole, F and Rollinson, D	Excluded: Wrong study design
181	A descriptive study of the changes in coverage of preventive and promotive interventions before and after the introduction of integrated community case management (iCCM) in Ethiopia. (Special Issue: Integrated community case management (ICCM) at scale in Ethiopia: evidence and experience.)	2014	Ethiopian Medical Journal	Efrem, Teferi and Hibret, Alemu and Tesfaye, Bulto and Ismael, Ali and Dedefo, Teno	Not relevant
182	A disfiguring neglected tropical disease sweeps war-torn Yemen: a community-based study of prevalence and risk factors of cutaneous leishmaniasis among rural communities in the western highlands	2023	Transactions of the Royal Society of Tropical Medicine and Hygiene.	Al-Ashwal, M A and Atroosh, W M and Al-Adhroey, A H and Al-Subbary, A A and Yee-Ling, L and Al-Mekhlafi, H M	Not relevant
183	A district level linear regression analysis of malaria morbidity and associated control interventions in Lusaka province	2016	Epidemiology: Open Access	Kalubula, M and Liu, QiGui and Song, GuiRong and Li, XiaoFeng	Not relevant
184	A facility and community-based assessment of scabies in rural malawi	2021	PLoS Neglected Tropical Diseases	Galvan-Casas, C and Mitja, O and Esteban, S and Kafulafula, J and Phiri, T and Navarro-Fernandez, I and Roman-Curto, C and Mtenje, H and Thauzeni, G and Harawa, E and Kaluzi, S and Diere, M and Mkandawire, M and Malizani, S and Chifundo, A and Utrera-Busquets, M and Roncero-Riesco, M and Martin-Prieto, S L and Vilanova-Urdaniz, I and Petiti, G H and Aranda, M V G and Perez, N N and Gomez-Calcerra…	Not relevant
185	A field trial of a PCR-based Mansonella ozzardi diagnosis assay detects high-levels of submicroscopic M. ozzardi infections in both venous blood samples and FTAR card dried blood spots	2015	Parasites and Vectors	Medeiros, J and Almeida, T and Silva, L and Rubio, J and Crainey, J and Pessoa, F and Luz, S	Not relevant
186	A first nation-wide assessment of soil-transmitted helminthiasis in fijian primary schools, and factors associated with the infection, using a lymphatic filariasis transmission assessment survey as surveillance platform	2020	PLoS Neglected Tropical Diseases	Kim, S H and Russell Stothard, J and Rinamalo, M and Rainima-Qaniuci, M and Talemaitoga, N and Kama, M and Rafai, E and Jang, S and Kim, J Y and Oh, Y M and Kim, E M and Hong, S T and Lowry, J H and Verweij, J J and Kelly-Hope, L A and Choi, M H	Excluded: Wrong study design
187	A five-country evaluation of a point-of-care circulating cathodic antigen urine assay for the prevalence of Schistosoma mansoni	2013	American Journal of Tropical Medicine and Hygiene	Colley, D G and Binder, S and Campbell, C and King, C H and Tchuente, L A T and N'Goran, E K and Erko, B and Karanja, D M S and Kabatereine, N B and Van Lieshout, L and Rathbun, S and Lieshout, L van and Rathbun, S	Not relevant
188	A follow-up study of Opisthorchis viverrini infection after the implementation of control program in a rural community, central Thailand	2013	Parasites and Vectors	Suwannahitatorn, P and Klomjit, S and Naaglor, T and Taamasri, P and Rangsin, R and Leelayoova, S and Mungthin, M	Not relevant
189	A food-borne zoonotic parasite: Toxoplasma gondii. [Turkish]	2016	Ataturk Universitesi Veteriner Bilimleri Dergisi	Biberoglu, O and Ceylan, Z G	Not relevant
190	A foot lesion. [French]	2013	Revue de Medecine Interne	Duvignaud, A and Marchesseau, A and Receveur, M C and Malvy, D	Not relevant
191	A forgotten parasitic infestation in an immunocompromised patient-a case report of crusted scabies	2020	Pan African Medical Journal	Agyei, M and Ofori, A and Tannor, E K and Annan, J J and Norman, B R	Not relevant
192	A four-country ring test of nontarget effects of ivermectin residues on the function of coprophilous communities of arthropods in breaking down livestock dung. (Special Section: Non-target structural and functional effects of ivermectin residues in cattle dung on pasture - guidance for researchers and regulators.)	2016	Environmental Toxicology and Chemistry	Tixier, T and Blanckenhorn, W U and Lahr, J and Floate, K and Scheffczyk, A and During, R A and Wohde, M and Rombke, J and Lumaret, J P	Not relevant
193	A four-step process for building sustainable access to diagnosis and treatment of Chagas disease.	2019	Revista panamericana de salud publica = Pan American journal of public health	Batista, Carolina and Forsyth, Colin J and Herazo, Rafael and Certo, Marina Pereira and Marchiol, Andrea	Not relevant
194	A fourteen-year retrospective of clinic-epidemiological aspects of cutaneous and visceral leishmaniasis in Uberlandia, Minas Gerais, Brazil	2017	Bioscience Journal	Araujo, T T and Nunes, D C de O	Excluded: wrong study design
195	A fourth dose of the inactivated SARS-CoV-2 vaccine redistributes humoral immunity to the N-terminal domain	2022	Nature Communications	Wang, J and Deng, C and Liu, Y and Li, L and Huang, Z and Shang, L and Jiang, J and Li, Y and Mo, R and Zhang, H and Liu, M and Peng, S and Xiao, H	Not relevant
196	A framework for scabies control	2021	PLoS Neglected Tropical Diseases	Engelman, D and Marks, M and Steer, A C and Beshah, A and Biswas, G and Chosidow, O and Coffeng, L E and Dofitas, B L and Enbiale, W and Fallah, M and Gasimov, E and Hopkins, A and Jacobson, J and Kaldor, J M and Ly, F and Mackenzie, C D and McVernon, J and Parnaby, M and Rainimaqaniuci, M and Sokana, O and Sankara, D and Yotsu, R and Yajima, A and Cantey, P T	Not relevant
197	A framework for shifting the paradigm and developing coalitions to address neglected public health problems: Lessons from the Myanmar Snakebite Project	2020	Toxicon	Mahmood, M A and White, J and Thwin, K T and Zaw, A and Alfred, S and Warrell, D and Nwe, M T and Thein, M M and Cumming, R and Moody, J and Peh, C A	Exluded: Wrong design; Not relevant
198	A framework for testing the impact of co-infections on host gut microbiomes.	2022	Animal microbiome	Schmid, Dominik W and Fackelmann, Gloria and Wasimuddin and Rakotondranary, Jacques and Ratovonamana, Yedidya R and Montero, B Karina and Ganzhorn, Jorg U and Sommer, Simone	Excluded: Wrong study design
199	A fresh look at the hygiene hypothesis: How intestinal microbial exposure drives immune effector responses in atopic disease	2013	Seminars in Immunology	Brown, E M and Arrieta, M C and Finlay, B B	Not relevant
200	A global social support system: what the international community could learn from the United States' National Basketball Association's scheme for redistribution of new talent	2015	International Journal of Health Policy and Management	Ooms, G and Stuckler, D and Basu, S and McKee, M	Not relevant
201	A haven of green space: learning from a pilot pre-post evaluation of a school-based social and therapeutic horticulture intervention with children	2018	BMC public health	Chiumento, A and Mukherjee, I and Chandna, J and Dutton, C and Rahman, A and Bristow, K	Not relevant
202	A health-systems journey towards more people-centred care: lessons from neglected tropical disease programme integration in Liberia	2023	Health Research Policy and Systems	Dean, L and Tolhurst, R and Nallo, G and Kollie, K and Bettee, A and Theobald, S	Not relevant
203	A high malaria prevalence identified by PCR among patients with acute undifferentiated fever in India	2016	PLoS ONE	Haanshuus, C G and Sara, Chandy and Anand, Manoharan and Vivek, R and Dilip, Mathai and Deepika, Xena and Ashita, Singh and Langeland, N and Blomberg, B and Vasanthan, G and Usha, Sitaram and Appasamy, J and Nesaraj, J and Henry, A and Suvarna, Patil and Alvarez-Uria, G and Armstrong, L and Morch, K	Not relevant
204	A high-intensity cluster of Schistosoma mansoni infection around Mbita causeway, western Kenya: A confirmatory cross-sectional survey	2019	Tropical Medicine and Health	Chadeka, E A and Nagi, S and Cheruiyot, N B and Bahati, F and Sunahara, T and Njenga, S M and Hamano, S	Not relevant
205	A high-throughput sequencing assay to comprehensively detect and characterize unicellular eukaryotes and helminths from biological and environmental samples	2018	Microbiome	Cannon, M V and Bogale, H and Rutt, L and Humphrys, M and Korpe, P and Duggal, P and Ravel, J and Serre, D	Excluded: Wrong study design
206	A histochemical study of the Nras/let-60 activity in filarial nematodes	2015	Parasites and Vectors	Geary, J F and Lovato, R and Wanji, S and Guderian, R and O'Neill, M and Specht, S and Madrill, N and Geary, T G and Mackenzie, C D	Not relevant
207	A Historic Paradigm Shift in Communicable Diseases in South-East Asia: From Control to Elimination	2021	SpringerBriefs in Public Health	Singh, P K	Not relevant
208	A historic report of Zika in Mozambique: implications for assessing current risk	2016	PLoS Neglected Tropical Diseases	Gudo, E S and Falk, K I and Ali, S and Muianga, A F and Monteiro, V and Cliff, J	Not relevant
209	A historical perspective on malaria control in Brazil	2015	Memorias do Instituto Oswaldo Cruz	Griffing, S M and Tauil, P L and Udhayakumar, V and Silva-Flannery, L	Not relevant
210	A Holistic Approach on Phytochemical & Pharmacological Activities of Croton Bonplandianum (Euphorbiaceae): Nature Genesis	2022	NeuroQuantology	Bhowmik, S and Dewan, D and Ghosh, P and Singha, R and Bairagi, A and Mondal, S and Purkait, A and Bera, K and Halder, S and Naskar, N	Not relevant
211	A holistic approach to mycetoma management	2019	Transactions of the Royal Society of Tropical Medicine and Hygiene	Bakhiet, S	Not relevant
212	A holistic approach to the mycetoma management	2018	PLoS Neglected Tropical Diseases	Bakhiet, S M and Fahal, A H and Musa, A M and Mohamed, E S W and Omer, R F and Ahmed, E S and El Nour, M and Mustafa, E R M and Sheikh, A Rahman M E and Suliman, S H and El Mamoun, M A G and El Amin, H M	Not relevant
213	A holistic approach to well-being and neglected tropical diseases: evaluating the impact of community-led support groups in Nigeria using community-based participatory research	2023	International health	Chowdhury, S and Adekeye, O and McRae, A and Olorunfemi, T and Dubukumah, L and Makinde, O and Ozokede, E and Ewemade, J and Abdulkadir, S and Ayuba, R and Habibat, S and Gurma, M and Thomson, R and Dean, L	Not relevant
214	A house for two-double bacterial infection in Euplotes woodruffi Sq1 (Ciliophora, Euplotia) sampled in southeastern Brazil	2016	Microbial Ecology	Senra, M V X and Dias, R J P and Castelli, M and Silva Neto, I D and Verni, F and Soares, C A G and Petroni, G	Not relevant
215	A household survey to assess community knowledge, attitude and practices on malaria in a rural population of Northern India	2016	Journal of Family Medicine and Primary Care	Gupta, R K and Raina, S K and Shora, T N and Rayaz, Jan and Renu, Sharma and Shahid, Hussain	Not relevant
216	A knowledge, attitudes and practices survey conducted three years after halting ivermectin mass treatment for onchocerciasis in Guatemala	2016	PLoS Neglected Tropical Diseases	Richards Jr., F O and Klein, R E and Leon, O de and Mendizabal-Cabrera, R and Morales, A L and Cama, V and Crovella, C G and Espinoza, C E D and Morales, Z and Sauerbrey, M and Rizzo, N	Excluded: Wrong study design
217	A large non-HIV outbreak of African histoplasmosis in rural community in kimpese city, democratic republic of Congo	2017	American Journal of Tropical Medicine and Hygiene	Pakasa, N M and Biber, A and Nsiangana, S Z and Imposo, D H and Sumaili, E K and Mavoko, H M and Mapatano, A and Barshack, I and Schwartz, E	Excluded: Wrong study design; not relevant
218	A large prospective audit of morbidity and mortality associated with feeding gastrostomies in the community	2017	Clinical Nutrition	Clarke, E and Pitts, N and Latchford, A and Lewis, S	Not relevant
219	A large-scale community-based outbreak of paratyphoid fever caused by hospital-derived transmission in southern China	2015	PLoS Neglected Tropical Diseases	Yan, MeiYing and Yang, Bo and Wang, ZhiGang and Wang, ShuKun and Zhang, XiaoHe and Zhou, YanHua and Pang, Bo and Diao, BaoWei and Yang, RuSong and Wu, ShuYu and Klena, J D and Kan, Biao	Not relevant
220	A longitudinal analysis of the effect of mass drug administration on acute inflammatory episodes and disease progression in lymphedema patients in Leogane, Haiti	2014	American Journal of Tropical Medicine and Hygiene	Eddy, B A and Blackstock, A J and Williamson, J M and Addiss, D G and Streit, T G and Rochars, V M B de and Fox, L M	Not relevant
221	A longitudinal study of Angiostrongylus cantonensis in an urban population of Rattus norvegicus in Brazil: the influences of seasonality and host features on the pattern of infection	2014	Parasites and Vectors	Simoes, R O and Maldonado Junior, A and Olifiers, N and Garcia, J S and Bertolino, A V F A and Luque, J L	Not relevant
222	A longitudinal study on anaemia in children with Plasmodium falciparum infection in the Mount Cameroon region: prevalence, risk factors and perceptions by caregivers	2013	BMC Infectious Diseases	Sumbele, I U and Samje, M and Nkuo-Akenji, T	Not relevant
223	A longitudinal study reveals the alterations of the Microtus fortis colonic microbiota during the natural resistance to Schistosoma japonicum infection	2020	Experimental Parasitology	Zhang, D and Hu, Q and Liu, X and Gao, F and Liang, Y and Zou, K and Su, Z and Zhi, W and Zhou, Z	Not relevant
224	A major hurdle in the elimination of urogenital schistosomiasis revealed: Identifying communities and health workers' perceptions and experiences of female genital schistosomiasis in Ghana	2019	Transactions of the Royal Society of Tropical Medicine and Hygiene	Kukula, V A and MacPherson, E E and Tsey, H I and Stothard, J R and Theobald, S and Gyapong, M	Not relevant
225	A major hurdle in the elimination of urogenital schistosomiasis revealed: Identifying key gaps in knowledge and understanding of female genital schistosomiasis within communities and local health workers	2018	PLoS Neglected Tropical Diseases	Kukula, V A and MacPherson, E E and Tsey, I H and Stothard, J R and Theobald, S and Gyapong, M	Not relevant
226	A malacological survey in the Manso Power Plant, State of Mato Grosso, Brazil: new records of freshwater snails, including transmitters of schistosomiasis and exotic species	2014	Revista da Sociedade Brasileira de Medicina Tropical	Fernandez, M A and Mattos, A C de and Silva, E F da and Santos, S B dos and Thiengo, S C	Not relevant
227	A malaria risk map of Kinshasa, Democratic Republic of Congo	2016	Malaria Journal	Ferrari, G and Ntuku, H M and Schmidlin, S and Diboulo, E and Tshefu, A K and Lengeler, C	Not relevant
228	A malaria transmission model with temperature-dependent incubation period	2017	Bulletin of Mathematical Biology	Wang, XiuNan and Zhao, XiaoQiang	Not relevant
229	A malariometric survey of under-fives residing in indoor residual spraying-implementing and non-implementing communities of Lagos, Nigeria	2016	Malaria Journal	Odugbemi, B A and Wright, K O and Onajole, A T and Kuyinu, Y A and Goodman, O O and Odugbemi, T O and Odusanya, O O	Not relevant
230	A mathematical model of the impact of present and future malaria vaccines	2013	Malaria Journal	Wenger, E A and Eckhoff, P A	Not relevant
231	A mathematical modelling framework for linked within-host and between-host dynamics for infections with free-living pathogens in the environment	2014	Mathematical Biosciences	Garira, W and Mathebula, D and Netshikweta, R	Not relevant
232	A meta-analysis of changes in schistosomiasis prevalence in Zambia: implications on the 2020 elimination target	2020	Parasitology Research	Kalinda, C and Mutengo, M and Chimbari, M	Not relevant
233	A meta-analysis of Giardia lamblia in Iran	2013	African Journal of Microbiology Research	Abasian, L and Shirbazou, S and Talebi, F and Delpisheh, A	Not relevant
234	A metagenomic assessment of the bacteria associated with Lucilia sericata and Lucilia cuprina (Diptera: Calliphoridae)	2015	Applied Microbiology and Biotechnology	Singh, B and Crippen, T L and Zheng, L Y and Fields, A T and Yu, Z N and Ma, Q and Wood, T K and Dowd, S E and Flores, M and Tomberlin, J K and Tarone, A M	Not relevant
235	A metagenomic framework for the study of airborne microbial communities	2013	PLoS ONE	Yooseph, S and Andrews-Pfannkoch, C and Tenney, A and McQuaid, J and Williamson, S and Thiagarajan, M and Brami, D and Zeigler-Allen, L and Hoffman, J and Goll, J B and Fadrosh, D and Glass, J and Adams, M D and Friedman, R and Venter, J C	Not relevant
236	A mixed method analysis of the Botswana schistosomiasis control policy and plans using the policy triangle framework	2023	Global health research and policy	Gabaake, K P and Lucero-Prisno, D E and Thakadu, O T and Phaladze, N A	Not relevant
237	A mixed methods approach to evaluating community drug distributor performance in the control of neglected tropical diseases	2016	Parasites and Vectors	Fleming, F M and Matovu, F and Hansen, K S and Webster, J P	Not relevant
238	A mixed methods evaluation of an integrated training package for skin neglected tropical diseases in Kaduna and Ogun, Nigeria.	2023	International health	Lar, Luret A and Chowdhury, Shahreen and Umunnakwe, Cynthia and Yahemba, Dupe and David, Adekunle and Omitola, Olaitan O and Haruna, Stephen and Lawal, Sefiat and Isiyaku, Sunday and Shuaibu, Joy and Albarka, Jehoshaphat and Thomson, Rachael and Dean, Laura	Not relevant
239	A mixed methods study of a health worker training intervention to increase syndromic referral for gambiense human African trypanosomiasis in South Sudan	2014	PLoS Neglected Tropical Diseases	Palmer, J J and Surur, E I and Checchi, F and Ahmad, F and Ackom, F K and Whitty, C J M	Not relevant
240	A mixed methods study of food safety knowledge, practices and beliefs in Hispanic families with young children	2014	Appetite	Stenger, K M and Ritter-Gooder, P K and Perry, C and Albrecht, J A	Not relevant
241	A Mixed-Method Study to Determine the Benefits of Periconceptional Folic Acid Supplementation and Effects of Folic Acid Deficiency in Mothers on Birth Outcomes.	2016	JMIR research protocols	Murthy, Gudlavalleti Venkata S and Kolli, Sunanda Reddy and Neogi, Sutapa B and Singh, Samiksha and Allagh, Komal Preet and John, Neena and N, Srinivas and Ramani, Sudha and Shamanna, B R and Doyle, Pat and Kinra, Sanjay and Ness, Andy and Pallepogula, Dinesh Raj and Pant, Hira B and Babbar, Smiksha and Reddy, Raghunath and Singh, Rachna	Not relevant
242	A mixed-methods approach to understanding water use and water infrastructure in a schistosomiasis-endemic community: case study of Asamama, Ghana	2016	BMC Public Health	Kosinski, K C and Kulinkina, A V and Abrah, A F A and Adjei, M N and Breen, K M and Chaudhry, H M and Nevin, P E and Warner, S H and Tendulkar, S A	Not relevant
243	A mixed-methods exploration into the resilience of community drug distributors conducting mass drug administration for preventive chemotherapy of lymphatic filariasis and onchocerciasis in Cote d'Ivoire and Uganda.	2022	PLOS global public health	Dilliott, Daniel and Addiss, David and Thickstun, Charles and Djima, Adam Mama and Comoe, Esther and Thompson, Lakwo and Neema, Stella and Amuyunzu-Nyamongo, Mary and Wung-Buh, Amos and McFarland, Deborah and Gyapong, Margaret and Krentel, Alison	Not relevant
244	A mobile platform enables unprecedented sanitation uptake in Zambia	2017	PLoS Neglected Tropical Diseases	Markle, L and Maganani, A and Katooka, O and Tiwari, A and Osbert, N and Larsen, D A and Winters, B	Not relevant
245	A molecular and morphological study of Ascaris suum in a human-pig contact scenario in northeastern Brazil	2023	Revista brasileira de parasitologia veterinaria = Brazilian journal of veterinary parasitology : Orgao Oficial do Colegio Brasileiro de Parasitologia Veterinaria	Bacelar, P A A and Santos, J P D and Calegar, D A and Silva, D A E and Leal, D N and Evangelista, B B C and Reis, E R C D and Mallet, J R D S and Carvalho-Costa, F A and Jaeger, L H and Monteiro, K J L	Not relevant
246	A mosquito workshop and community intervention: A pilot education campaign to identify risk factors associated with container mosquitoes in san pedro sula, honduras	2019	International Journal of Environmental Research and Public Health	Parker, C and Garcia, F and Menocal, O and Jeer, D and Alto, B	Not relevant
247	A mother's choice: a qualitative study of mothers' health seeking behaviour for their children with acute diarrhoea	2016	BMC Health Services Research	Cunnama, L and Honda, A	Excluded: Wrong study design
248	A multi-criteria decision analysis approach to assessing malaria risk in northern South America	2016	BMC Public Health	Alimi, T O and Fuller, D O and Herrera, S V and Arevalo-Herrera, M and Quinones, M L and Stoler, J B and Beier, J C	Not relevant
249	A multi-omics approach for developing improved diagnostic tools for onchocerciasis	2015	American Journal of Tropical Medicine and Hygiene	McNulty, S N and Rosa, B A and Fischer, P U and Townsend, R and Curtis, K C and Specht, S and Weil, G J and Mitreva, M	Excluded: Wrong study design; not relevant
250	A multicenter, community-based, mixed methods assessment of the acceptability of a triple drug regimen for elimination of lymphatic filariasis	2021	PLoS Neglected Tropical Diseases	Krentel, A and Basker, N and de Rochars, M B and Bogus, J and Dilliott, D and Direny, A N and Dubray, C and Fischer, P U and Ga, A L and Goss, C W and Hardy, M and Howard, C and Jambulingam, P and King, C L and Laman, M and Lemoine, J F and Mallya, S and Robinson, L J and Samuela, J and Schechtman, K B and Steer, A C and Supali, T and Tavul, L and Weil, G J	Not relevant
251	A multicentric evaluation of the recombinant Leishmania infantum antigen-based immunochromatographic assay for the serodiagnosis of canine visceral leishmaniasis	2014	Parasites and Vectors	Fraga, D B M and Silva, E D da and Pacheco, L V and Borja, L S and Oliveira, I Q de and Coura-Vital, W and Monteiro, G R and Oliveira, G G de S and Jeronimo, S M B and Reis, A B and Veras, P S T	Not relevant
252	A multilevel analysis of lifestyle variations in symptoms of acute respiratory infection among young children under five in Nigeria	2016	BMC Public Health	Adesanya, O A and Chiao, Chi	Not relevant
253	A Multiscale Model for the World's First Parasitic Disease Targeted for Eradication: Guinea Worm Disease	2017	Computational and Mathematical Methods in Medicine	Netshikweta, R and Garira, W	Not relevant
254	A myiasis model for Philornis torquans (Diptera: Muscidae) and Pitangus sulphuratus (Passeriformes: Tyrannidae)	2016	Ecological Modelling	Lopez, L and Izquierdo, A and Manzoli, D and Beldomenico, P and Giovanini, L	Not relevant
255	A narrative review on asthma and pest sensitization (cockroach, mouse and rat allergens): a social issue besides the medical problem	2023	Journal of Asthma	Liccardi, G and Martini, M and Bilo, M B and Milanese, M and Calzetta, L and Laitano, R and Rogliani, P	Not relevant
256	A national health facility survey of malaria infection among febrile patients in Kenya, 2014	2016	Malaria Journal	Githinji, S and Noor, A M and Malinga, J and Macharia, P M and Kiptui, R and Omar, A and Njagi, K and Waqo, E and Snow, R W	Not relevant
257	A national network of infectious diseases experts	2013	Medecine et Maladies Infectieuses	Marquet, A and Ollivier, F and Boutoille, D and Thibaut, S and Potel, G and Ballereau, F	Not relevant
258	A Nationwide Analysis of Popliteal Vascular Injuries and Outcomes by Hospital Teaching Status.	2021	The Journal of surgical research	Elkbuli, Adel and Dowd, Brianna and Khan, Irfan and Liu, Huazhi and Ang, Darwin and McKenney, Mark	Not relevant
259	A new approach for monitoring ebolavirus in wild great apes	2014	PLoS Neglected Tropical Diseases	Reed, P E and Mulangu, S and Cameron, K N and Ondzie, A U and Joly, D and Bermejo, M and Rouquet, P and Fabozzi, G and Bailey, M and Shen, Z M and Keele, B F and Hahn, B and Karesh, W B and Sullivan, N J	Not relevant
260	A new furanoheliangolide sesquiterpene lactone from Calea pinnatifida (R. Br.) Less. (Asteraceae) and evaluation of its trypanocidal and leishmanicidal activities	2017	Journal of the Brazilian Chemical Society	Lima, T C and Souza, R de J and Moraes, M H de and Steindel, M and Biavatti, M W	Not relevant
261	A new global strategy for the elimination of schistosomiasis	2017	International Journal of Infectious Diseases	Ross, A G P and Chau, T N and Inobaya, M T and Olveda, R M and Li, Y and Harn, D A	Not relevant
262	A new handheld device for the detection of falsified medicines: demonstration on falsified artemisinin-based therapies from the field	2017	American Journal of Tropical Medicine and Hygiene	Wilson, B K and Kaur, H and Allan, E L and Lozama, A and Bell, D	Not relevant
263	A new high-throughput approach to genotype ancient human gastrointestinal parasites	2016	PLoS ONE	Cote, N M L and Daligault, J and Pruvost, M and Bennett, E A and Gorge, O and Guimaraes, S and Capelli, N and Bailly, M le and Geigl, E M and Grange, T	Excluded: Wrong study design
264	A new Leishmania-specific hypothetical protein and its non-described specific B cell conformational epitope applied in the serodiagnosis of canine visceral leishmaniasis	2016	Parasitology Research	Lage, D P and Martins, V T and Duarte, M C and Costa, L E and Garde, E and Dimer, L M and Kursancew, A C S and Chavez-Fumagalli, M A and Magalhaes-Soares, D F de and Menezes-Souza, D and Roatt, B M and Machado-De-Avila, R A and Soto, M and Tavares, C A P and Coelho, E A F	Not relevant
265	A new methodology for sampling blackflies for the entomological surveillance of onchocerciasis in Brazil	2017	PLoS ONE	Nascimento-Carvalho, E S do and Cesario, R de A and Vale, V F do and Aranda, A T and Valente, A C dos S and Maia-Herzog, M	Not relevant; does not meet aim of review
266	A new model for management of mycetoma in the Sudan	2014	PLoS Neglected Tropical Diseases	Fahal, A and Mahgoub, E and El-Hassan, A M and Abdel-Rahman, M E and Alshambaty, Y and Hashim, A and Hago, A and Zijlstra, E E	Not relevant; does not meet aim of review
267	A new quantitative PCR method for the detection of Anaplasma platys in dogs based on the citrate synthase gene	2016	Journal of Veterinary Diagnostic Investigation	Silva, C B da and Pires, M S and Vilela, J A R and Peckle, M and Costa, R L da and Vitari, G L V and Santos, L A and Santos, H A and Massard, C L	Not relevant; does not meet aim of review
268	A new rapid molecular point-of-care assay for Trichomonas vaginalis: preliminary performance data. (Special Issue: Trichomonas vaginalis.)	2013	Sexually Transmitted Infections	Pearce, D M and Styles, D N and Hardick, J P and Gaydos, C A	Not relevant; does not meet aim of review
269	A new species of Tunga (Siphonaptera: Tungidae) parasitizing cattle from Brazil	2013	Journal of Medical Entomology	Avelar, D M de and Facury Filho, E J and Linardi, P M	Not relevant; does not meet aim of review
270	A new survey of the serology of human Trypanosoma cruzi infection in the Rio Negro microregion, Brazilian Amazon: a critical analysis	2013	Memorias do Instituto Oswaldo Cruz	Coura, J R and Marquez, M H P and Guerra, J A de O and Zauza, P L and Miguel, J C and Pereira, J B	Not relevant; does not meet aim of review
271	A newly discovered epidemic area of Echinococcus multilocularis in west Gansu Province in China	2015	PLoS ONE	Han, Jian and Bao, GenShu and Zhang, DuoQiang and Gao, PengCheng and Wu, TinJun and Craig, P and Giraudoux, P and Chen, Xiao and Xin, Qi and He, LiLi and Chen, Gen and Jing, Tao	Not relevant; does not meet aim of review
272	A next-generation proteome array for Schistosoma mansoni	2016	International Journal for Parasitology	Assis, R R de and Ludolf, F and Nakajima, R and Jasinskas, A and Oliveira, G C and Felgner, P L and Gaze, S T and Loukas, A and Loverde, P T and Bethony, J M and Correa-Oliveira, R and Calzavara-Silva, C E	Not relevant; does not meet aim of review
273	A novel approach for measuring the burden of uncomplicated Plasmodium falciparum malaria: application to data from Zambia	2013	PLoS ONE	Crowell, V and Yukich, J O and Briet, O J T and Ross, A and Smith, T A	Not relevant; does not meet aim of review
274	A novel framework to account for ecological drivers in the control and elimination of environmentally transmitted disease: A modelling study	2017	The Lancet	De Leo, G A and Sokolow, S H and Garchitorena, A and Ngonghala, C N and Lund, A and Barry, M and Burke, K S and Mordecai, E A and Daily, G C and Jones, J H and Andrews, J R and Bendavid, E and Luby, S P and LaBeaud, A D and Seetah, K and Guegan, J F and Lafferty, K and Wood, C L and Jones, I J and Bonds, M H	Not relevant; does not meet aim of review
275	A novel isothermal microcalorimetry tool to assess drug effects on Ancylostoma ceylanicum and Necator americanus	2016	Applied Microbiology and Biotechnology	Flores, D and Panic, G and Braissant, O and Keiser, J	Excluded: Wrong study design
276	A novel theatre-based behaviour change approach for influencing community uptake of schistosomiasis control measures	2022	Parasites and Vectors	Sule, M N and Mosha, J and Soboka, T E and Kinung'hi, S M and Sfynia, C and Rafiq, K and Dower, A and Comparet, M and Bewley, E and Angelo, T and Beshah, F Z and Templeton, M R	Excluded: Not relevant, No related data
277	A one-health perspective for schistosomiasis control in Africa?	2019	Transactions of the Royal Society of Tropical Medicine and Hygiene	Webster, B L and Rollinson, D	Exluded: Wrong design; Not relevant
278	A pangenomic atlas reveals that eco-evolutionary dynamics shape plant pathogen type VI secretion systems	2023	bioRxiv.	Aoun, N and Georgoulis, S J and Avalos, J K and Grulla, K J and Miqueo, K and Tom, C and Lowe-Power, T M	Excluded: Not relevant, No related data
279	A parasitic hazard from the depths of the sea - nematode Anisakis spp. [Croatian]	2014	Zbornik Radova	Poljak, V and Simat, V and Krzelj, M and Nonkovic, D and Antunovic, B and Mladineo, I	Excluded: Not relevant, No related data
280	A penta-substituted pyridine alkaloid from the rhizome of Jatropha elliptica (Pohl) Muell. Arg. is active against Schistosoma mansoni and Biomphalaria glabrata	2014	Parasitology Research	Santos, A F dos and Fonseca, S A and Cesar, F A and Albuquerque, M C P de A and Santana, J V and Santana, A E G	Excluded: Not relevant, No related data
281	A perspective for rural development based on the dairy-farming production system in Ipora and surroundings, Goias state	2015	Revista Verde de Agroecologia e Desenvolvimento Sustentavel	Dias, K M and Silva, M M and Wander, A E and Salviano, P A P and Carvalho, E R de	Excluded: Not relevant, No related data
282	A perspective on genomic-guided anthelmintic discovery and repurposing using Haemonchus contortus	2016	Infection, Genetics and Evolution	Preston, S and Jabbar, A and Gasser, R B	Excluded: Not relevant, No related data
283	A phase 3, double-blind, randomized study of arterolane maleate-piperaquine phosphate vs artemether-lumefantrine for falciparum malaria in adolescent and adult patients in Asia and Africa	2016	Clinical Infectious Diseases	Toure, O A and Neena, Valecha and Tshefu, A K and Thompson, R and Krudsood, S and Gaye, O and Rao, B H K and Sagara, I and Bose, T K and Mohanty, S and Rao, B S and Anvikar, A R and Mwapasa, V and Noedl, H and Sudershan, Arora and Arjun, Roy and Iyer, S S and Pradeep, Sharma and Nilanjan, Saha and Jalali, R K	Excluded: Not relevant, No related data
284	A phenolic glycoside from Flacourtia indica induces heme mediated oxidative stress in Plasmodium falciparum and attenuates malaria pathogenesis in mice	2017	Phytomedicine	Singh, S V and Ashan, Manhas and Singh, S P and Sonali, Mishra and Nimisha, Tiwari and Parmanand, Kumar and Karuna, Shanker and Kumkum, Srivastava and Sashidhara, K V and Anirban, Pal	Excluded: Not relevant, No related data
285	A pilot investigation of schistosome hybrids: A morphological characterization of schistosoma haematobium eggs, within a putative hybrid zone in ogun state, Nigeria	2020	American Journal of Tropical Medicine and Hygiene	Ekpo, U F and Bayegun, A A and Akande, F A and Ademolu, K O and Stothard, R J	Excluded: Not relevant, No related data
286	A pilot study on human schistosomiasis in a rural community of Fianga, Republic of Chad	2016	American Journal of Tropical Medicine and Hygiene	Ngassam, R I K	Excluded: Wrong study design; not relevant
287	A pilot study on quality of artesunate and amodiaquine tablets used in the fishing community of Tema, Ghana	2013	Malaria Journal	Affum, A O and Lowor, S and Osae, S D and Dickson, A and Gyan, B A and Tulasi, D	Excluded: Not relevant, No related data
288	A pilot study using wearable global positioning system data loggers to compare water contact levels: Schistosoma haematobium infection in pre-school-age children (PSAC) and their mothers at Barombi Kotto, Cameroon	2018	Transactions of the Royal Society of Tropical Medicine and Hygiene	MacKlin, G and Stanton, M C and Tchuem-Tchuente, L A and Stothard, J R	Excluded: Not relevant, No related data
289	A planetary health innovation for disease, food and water challenges in Africa	2023	Nature	Rohr, J R and Sack, A and Bakhoum, S and Barrett, C B and Lopez-Carr, D and Chamberlin, A J and Civitello, D J and Diatta, C and Doruska, M J and De Leo, G A and Haggerty, C J E and Jones, I J and Jouanard, N and Lund, A J and Ly, A T and Ndione, R A and Remais, J V and Riveau, G and Schacht, A M and Seck, M and Senghor, S and Sokolow, S H and Wolfe, C	Excluded: Not relevant, No related data
290	A planetary health solution for disease, sustainability, food, water, and poverty challenges	2022	medRxiv.	Rohr, J R and Bakhoum, S and Barrett, C B and Chamberlin, A J and Civitello, D J and Doruska, M J and De Leo, G A and Haggerty, C J E and Jones, I and Jouanard, N and Ly, A T and Ndione, R A and Remais, J V and Riveau, G and Sack, A and Schacht, A M and Senghor, S and Sokolow, S H and Wolfe, C	Excluded: Not relevant, No related data
291	A post mass drug administration coverage evaluation and knowledge, attitudes and practices survey in two health districts in Mali	2018	American Journal of Tropical Medicine and Hygiene	Traore, M and Guindo, B and Doumbia, M N and Yalcouye, I and Ninag, H and Goita, S and Keita, M and Dembele, M and Guindo, A and Sidibe, A K and Reid, S and Yattara, M L and Knieriemen, M and Dembele, B and Zhang, Y	Excluded: Wrong study design; not relevant
292	A Post-Lockdown Assessment of Albendazole Treatment Coverage in Mass Drug Administration Campaigns Implemented Before and During COVID-19 Pandemic in Ekiti, Southwest Nigeria	2023	International journal of public health	Mogaji, H O and Okoh, H I and Lawal, A M and Ojo, K H and Marcus, A J and Aaron, N O and Adeleye, D R and Olamiju, F O and Ekpo, U F	Excluded: Wrong study design; not relevant
293	A potential link among antioxidant enzymes, histopathology and trace elements in canine visceral leishmaniasis	2014	International Journal of Experimental Pathology	Souza, C C and Barreto, T de O and Silva, S M da and Pinto, A W J and Figueiredo, M M and Rocha, O G F and Cangussu, S D and Tafuri, W L	Not relevant
294	A potential role for mononuclear phagocytes in cutaneous ulcer development in human immunodeficiency virus-Leishmania braziliensis coinfection	2015	American Journal of Tropical Medicine and Hygiene	Guimaraes, L H and Saldanha, M and Menezes, T and Moreno, L and Torres, A and Costa, R and Passos, S and Badaro, R and Arruda, S and Carvalho, L P	Not relevant
295	A practical guide to global point-of-care testing	2016	A practical guide to global point of care testing	Shephard, M	Not relevant
296	A practical strategy for responding to a case of lymphatic filariasis post-elimination in Pacific Islands	2013	Parasites and Vectors	Harrington, H and Asugeni, J and Jimuru, C and Gwalaa, J and Ribeyro, E and Bradbury, R and Joseph, H and Melrose, W and MacLaren, D and Speare, R	Not relevant
297	A pragmatic randomised controlled trial on routine iron prophylaxis during pregnancy in Maputo, Mozambique (PROFEG): rationale, design, and success	2015	Maternal and Child Nutrition	Nwaru, B I and Parkkali, S and Abacassamo, F and Salome, G and Chilundo, B and Augusto, O and Cliff, J and Dgedge, M and Regushevskaya, E and Nikula, M and Hemminki, E	Not relevant
298	A preface on advances in diagnostics for infectious and parasitic diseases: Detecting parasites of medical and veterinary importance	2014	Parasitology	Stothard, J R and Adams, E	Not relevant
299	A prescription for sustaining community engagement in malaria elimination on Aneityum Island, Vanuatu: an application of Health Empowerment Theory	2015	Malaria Journal	Watanabe, N and Kaneko, A and Yamar, S and Taleo, G and Tanihata, T and Lum, J K and Larson, P S and Shearer, N B C	Not relevant
300	A programme to control taeniosis-cysticercosis (Taenia solium) in Mexico Collaboration agreement SENASICA-UNAM. [Spanish]	2013	Redvet	Aluja Schunemann, A and Sciutto Conde, E and Suarez Marin, C R and Perez Gomez, J G and Celis Trejo, A de J and Lopez Rodriguez, A and Nolasco Perez, D and Herrera Garcia, S C	Not relevant
301	A proof-of-principle integrated health delivery platform, targeting soil-transmitted helminths (STH) and canine mediated human rabies, results in cost savings and increased breadth of treatment coverage for sth in remote rural communities in Tanzania	2019	BMC public health	Lankester, F and Davis, A and Kinung'hi, S and Yoder, J and Bunga, C and Alkara, S and Mzimbiri, I and Cleaveland, S and Palmer, G H	Excluded: Wrong study design
302	A proposal of a fuzzy rule-based system for the analysis of health and health environments in Brazil	2013	Ecological Indicators	Canavese, D and Ortega, N R S	Not relevant
303	A prospective cohort study to assess the micro-epidemiology of Plasmodium falciparum clinical malaria in Ilha Josina Machel (Manhica, Mozambique)	2016	Malaria Journal	Galatas, B and Guinovart, C and Bassat, Q and Aponte, J J and Nhamussua, L and Macete, E and Saute, F and Alonso, P and Aide, P	Not relevant
304	A prospective disease registry of patients with mantle cell lymphoma treated with novel agents: Treatment patterns, outcomes, and patient-reported health-related quality of life	2019	Blood. Conference: 61st Annual Meeting of the American Society of Hematology, ASH	Ujjani, C and Mato, A R and Cohen, J B and Svoboda, J and Andorsky, D and Goy, A and Wang, M L and Kumar, A and Torney, P A and Dawson, M and Elesinmogun, C and Kabadi, S M and Seal, B and Pagel, J M and Ramsey, S D	Not relevant
305	A prospective study of Trichomonas vaginalis and prostate cancer risk among African American men	2016	BMC Research Notes	Fowke, J H and Han, XiJing and Alderete, J F and Moses, K A and Signorello, L B and Blot, W J	Not relevant
306	A prospective view of animal and human Fasciolosis	2016	Parasite Immunology	Cwiklinski, K and O'Neill, S M and Donnelly, S and Dalton, J P	Not relevant
307	A prospective view of animal and human Fasciolosis. (One health special issue.)	2016	Parasite Immunology	Cwiklinski, K and O'Neill, S M and Donnelly, S and Dalton, J P	Not relevant
308	A public health e-learning master's programme with a focus on health workforce development targeting francophone Africa: the University of Geneva experience	2015	Human Resources for Health	Chastonay, P and Zesiger, V and Moretti, R and Cremaschini, M and Bailey, R and Wheeler, E and Mattig, T and Avocksouma, D A and Mpinga, E K	Not relevant
309	A public health laboratory for global capacity building in sub-Saharan Africa	2015	Tropical Medicine and International Health	Ali, S M and Ame, S M and Al-Sawafy, Y M and Carozzi, A and Albonico, M and Jiddawi, M S and Taib, J and Savioli, L	Not relevant
310	A qualitative case study of community experiences with Tungiasis in high prevalence villages of Bungoma County, Kenya: "The whole body aches and the jiggers are torturing me!"	2023	PLoS Neglected Tropical Diseases	Morkve, A W and Sitienei, J and Van den Bergh, G	Wrong study design; not relevant
311	A qualitative evaluation of hand drying practices among Kenyans	2013	PLoS ONE	Person, B and Schilling, K and Owuor, M and Ogange, L and Quick, R	Excluded: Wrong study design
312	A qualitative exploration of knowledge of Chagas disease among adolescents in rural Ecuador	2023	Rural and remote health	Mora-Criollo, P and Carrasco-Tenezaca, M and Casapulla, S and Bates, B R and Grijalva, M J	Excluded: Wrong study design
313	A qualitative health systems effectiveness analysis of the prevention of malaria in pregnancy with intermittent preventive treatment and insecticide treated nets in Mali	2013	PLoS ONE	Webster, J and Kayentao, K and Diarra, S and Diawara, S I and Haiballa, A A and Doumbo, O K and Hill, J	Excluded: Wrong study design
314	A qualitative process evaluation of a community conversation intervention to reduce stigma related to lower limb lymphoedema in Northern Ethiopia	2022	BMC health services research	Tora, A and Kinfe, M and Ali, O and Mengiste, A and Ahimed, A and Fekadu, A and Davey, G and Semrau, M	Excluded: Wrong study design
315	A qualitative review of implementer perceptions of the national community-level malaria surveillance system in Southern Province, Zambia	2016	Malaria Journal	Lohfeld, L and Kangombe-Ngwenya, T and Winters, A M and Chisha, Z and Hamainza, B and Kamuliwo, M and Miller, J M and Burns, M and Bridges, D J	Excluded: Wrong study design
316	A qualitative study exploring barriers related to use of footwear in rural highland Ethiopia: implications for neglected tropical disease control	2013	PLoS Neglected Tropical Diseases	Ayode, D A and McBride, C M and de Heer, H D and Watanabe, E and Gebreyesus, T and Tora, A and Tadele, G and Davey, G and Schiller, E and Gebreyesus, T and Tora, A and Tadele, G and Davey, G and Desta, Ayode and McBride, C M and Heer, H D de and Watanabe, E and Gebreyesus, T and Abebayehu, Tora and Getnet, Tadele and Davey, G	Excluded: Wrong study design
317	A qualitative study of perceptions of a mass test and treat campaign in Southern Zambia and potential barriers to effectiveness	2015	Malaria Journal	Silumbe, K and Chiyende, E and Finn, T P and Desmond, M and Puta, C and Hamainza, B and Kamuliwo, M and Larsen, D A and Eisele, T P and Miller, J and Bennett, A	Excluded: Wrong study design
318	A qualitative study of the causes of improper segregation of infectious waste at Nemazee Hospital, Shiraz, Iran	2014	Journal of Infection and Public Health	Oroei, M and Momeni, M and Palenik, C J and Danaei, M and Askarian, M	Excluded: Wrong study design
319	A qualitative study on health workers' and community members' perceived sources, role of information and communication on malaria treatment, prevention and control in southeast Nigeria	2015	BMC Infectious Diseases	Umeano-Enemuoh, J C and Uzochukwu, B and Ezumah, N and Mangham-Jefferies, L and Wiseman, V and Onwujekwe, O	Excluded: Wrong study design
320	A qualitative study on the implementation of a holistic care package for control and management of lymphoedema: experience from a pilot intervention in northern Ethiopia	2021	BMC health services research	Ali, O and Kinfe, M and Semrau, M and Tora, A and Tesfaye, A and Mengiste, A and Davey, G and Fekadu, A	Excluded: Wrong study design
321	A qualitative study to assess community barriers to malaria mass drug administration trials in The Gambia	2014	Malaria Journal	Dial, N J and Ceesay, S J and Gosling, R D and D'Alessandro, U and Baltzell, K A	Excluded: Wrong study design
322	A quality improvement approach in co-developing a primary healthcare package for raising awareness and managing female genital schistosomiasis in Nigeria and Liberia	2023	International health	Oluwole, A S and Bettee, A K and Nganda, M M and Piotrowski, H L and Fapohunda, V O and Adejobi, J B and Soneye, I Y and Kafil-Emiola, M A and Soyinka, F O and Nebe, O J and Ekpo, U F and Kollie, K K and Isiyaku, S and Thomson, R and Dean, L and Ozano, K	Not relevant
323	A quality improvement initiative using a novel travel survey to promote patient-centered counseling	2013	Journal of Travel Medicine	Mackaness, C A and Osborne, A and Verma, D and Templer, S and Weiss, M J and Knouse, M C	Not relevant
324	A quantitative and qualitative analysis of attitudes towards sustainable parasite control practices from Scottish sheep farmers	2016	Proceedings of the Society for Veterinary Epidemiology and Preventive Medicine Annual Meeting, Elsinore, Denmark	Jack, C M and Hotchkiss, E and Sargison, N D and Toma, L and Milne, C and Bartley, D J	Excluded: Wrong study design
325	A quantitative assessment of the level of knowledge, attitude and practices of farmworkers regarding schistosomiasis in a rural community in South Africa	2020	African journal of primary health care & family medicine	Nenzhelele, F and Anyanwu, F C and Ramoteme, M and Mabunda, J and Henry, A and Kwabena, K	Not relevant
326	A quinoxaline derivative as a potent chemotherapeutic agent, alone or in combination with benznidazole, against Trypanosoma cruzi	2014	PLoS ONE	Rodrigues, J H da S and Ueda-Nakamura, T and Correa, A G and Sangi, D P and Nakamura, C V	Not relevant
327	A randomized longitudinal factorial design to assess malaria vector control and disease management interventions in rural Tanzania	2014	International Journal of Environmental Research and Public Health	Kramer, R A and Mboera, L E G and Senkoro, K and Lesser, A and Shayo, E H and Paul, C J and Miranda, M L	Not relevant
328	A Randomized Trial of Quadruple-Fortified Salt for Anemia and Birth Defects Prevention in Southern India: Protocol Design and Methods	2023	Current Developments in Nutrition	Finkelstein, J L and Guetterman, H M and Fothergill, A and Johnson, C B and Qi, Y P and Jabbar, S and Zhang, M and Pfeiffer, C M and Rose, C E and Yeung, L F and Williams, J L and Krisher, J T and Ruth, C and Roy Choudhury, D and Venkatramanan, S and Haas, J D and Kuriyan, R and Mehta, S and Bonam, W and Crider, K S	Wrong study design; not relevant
329	A randomized trial of two coverage targets for mass treatment with azithromycin for trachoma	2013	PLoS Neglected Tropical Diseases	West, S K and Bailey, R and Munoz, B and Edwards, T and Mkocha, H and Gaydos, C and Lietman, T and Porco, T and Mabey, D and Quinn, T C	Wrong study design; not relevant
330	A randomized, controlled study of a rural sanitation behavior change program in Madhya Pradesh, India	2013	Policy Research Working Paper World Bank	Patil, S R and Arnold, B F and Salvatore, A and Briceno, B and Colford Jr., J M and Gertler, P J	Excluded: Wrong study design
331	A rare case of intestinal obstruction secondary to bolus of Ascaris Lumbricoides infestation: A case report and review of the literatures	2022	International Journal of Surgery Open	Hailu, S and Ayinie, A and Tegegn, E and Regasa, T	Wrong study design; not relevant
332	A rare case report: Intestinal and hepatic ascariasis in infant	2020	Hepatology International	Ida, W and Rio, W	Exluded: Wrong design; Not relevant
333	A rare hepatic cystic lesion	2020	American Journal of Gastroenterology	Malik, A and Farooq, S	Exluded: Wrong design; Not relevant
334	A rare human case of Dirofilaria repens infection in the subcutaneous posterior thorax with molecular identification	2015	Korean Journal of Parasitology	Tran Anh, Le and Thuat Thang, Vi and Khac Luc, Nguyen and Thanh Hoa, Le	Not relevant
335	A recent update on new synthetic chiral compounds with antileishmanial activity	2022	Chirality	Verboni, M and Olivieri, D and Lucarini, S	Not relevant
336	A Reciprocal Link between Oral, Gut Microbiota during Periodontitis: The Potential Role of Probiotics in Reducing Dysbiosis-Induced Inflammation	2023	International Journal of Molecular Sciences	Di Stefano, M and Santonocito, S and Polizzi, A and Mauceri, R and Troiano, G and Lo Giudice, A and Romano, A and Mascitti, M and Isola, G	Not relevant
337	A recombinase polymerase amplification test for strongyloides stercoralis: Molecular epidemiology of strongyloidiasis in tropical villages in Cusco-Peru	2020	American Journal of Tropical Medicine and Hygiene	Tanabe, M B	Not relevant
338	A regional fight against Chagas disease: lessons learned from a successful collaborative partnership	2015	Revista Panamericana de Salud Publica/Pan American Journal of Public Health	Salerno, R and Salvatella, R and Issa, J and Anzola, M C	Not relevant
339	A regional-scale, high resolution dynamical malaria model that accounts for population density, climate and surface hydrology	2013	Malaria Journal	Tompkins, A M and Ermert, V	Not relevant
340	A remote management system for control and surveillance of echinococcosis: design and implementation based on internet of things	2021	Infectious Diseases of Poverty	Yang, S J and Xiao, N and Li, J Z and Feng, Y and Ma, J Y and Quzhen, G S and Yu, Q and Zhang, T and Yi, S C and Zhou, X N	Not relevant
341	A report of at-scale distribution of chlorhexidine digluconate 7.1% gel for newborn cord care to 36,404 newborns in Sokoto State, Nigeria: initial lessons learned	2015	PLoS ONE	Orobaton, N and Abegunde, D and Shoretire, K and Abdulazeez, J and Fapohunda, B and Lamiri, G and Maishanu, A and Ganiyu, A and Ndifon, E and Gwamzhi, R and Osborne-Smith, M	Not relevant
342	A research about helminths eggs and protozoa oocytes found in lettuce (Lactuca sativa) marketed fairs and supermarket. [Portuguese]	2014	Veterinaria em foco	Duque, I L L and Vieira, V F and Damasio, J M do A and Mottin, V D	Excluded: Wrong study design
343	A retrospective analysis of the protective efficacy of tafenoquine and mefloquine as prophylactic anti-malarials in non-immune individuals during deployment to a malaria-endemic area	2014	Malaria Journal	Dow, G S and McCarthy, W F and Reid, M and Smith, B and Tang, D and Shanks, G D	Exluded: Wrong design; Not relevant
344	A retrospective audit of antibiotic prescriptions in primary health-care facilities in Eastern Region, Ghana	2016	Health Policy and Planning	Ahiabu, M A and Tersbol, B P and Biritwum, R and Bygbjerg, I C and Magnussen, P	Exluded: Wrong design; Not relevant
345	A retrospective evaluation of the quality of malaria case management at twelve health facilities in four districts in Zambia	2014	Asian Pacific Journal of Tropical Biomedicine	Chanda-Kapata, P and Chanda, E and Masaninga, F and Habluetzel, A and Masiye, F and Fall, I S	Exluded: Wrong design; Not relevant
346	A retrospective study of clinical and epidemiological characteristics of snakebite in Napo Province, Ecuadorian Amazon	2023	Transactions of the Royal Society of Tropical Medicine and Hygiene	Patino, R S P and Salazar-Valenzuela, D and Robles-Loaiza, A A and Santacruz-Ortega, P and Almeida, J R	Exluded: Wrong design; Not relevant
347	A retrospective study of paediatric medicolegal autopsies at the University of Benin Teaching Hospital, Benin City, Nigeria	2013	Journal of Medicine and Biomedical Research	Nwafor, C C and Ugiagbe, E E and Akhiwu, W O	Exluded: Wrong design; Not relevant
348	A retrospective study on imported malaria in Jordan. 1. Malaria among Jordanian UN peacekeeping forces	2014	Bulletin de la Societe de Pathologie Exotique	Kanani, K and Amr, Z S and Shadfan, B and Al-Rashadan, M and Hani, R B	Exluded: Wrong design; Not relevant
349	A review of factors that influence individual compliance with mass drug administration for elimination of lymphatic filariasis	2013	PLoS Neglected Tropical Diseases	Krentel, A and Fischer, P U and Weil, G J	Exluded: Wrong design; Not relevant
350	A review of Fasciolopsis buski distribution and control in Indonesia	2021	Veterinary World	Ridha, M R and Indriyati, L and Andiarsa, D and Wardhana, A H	Exluded: Wrong design; Not relevant
351	A review of global diversity in avian haemosporidians (Plasmodium and Haemoproteus: Haemosporida): new insights from molecular data	2014	International Journal for Parasitology	Clark, N J and Clegg, S M and Lima, M R	Exluded: Wrong design; Not relevant
352	A review of noma cases in a tertiary hospital located in a conflict endemic region in Nigeria	2022	Medicine, conflict, and survival	Owobu, T and Ojukwu, B T and Azah, O O and Sulaiman, S A and Halilu, M and Nnawuihe, U C and Sanni, A B	Exluded: Wrong design; Not relevant
353	A Review of Non-Invasive Sampling in Wildlife Disease and Health Research: What's New?	2022	Animals	Schilling, A K and Mazzamuto, M V and Romeo, C	Exluded: Wrong design; Not relevant
354	A Review of Scabies: An Infestation More than Skin Deep	2019	Dermatology	Chandler, D J and Fuller, L C	Exluded: Wrong design; Not relevant
355	A review of the consequences of global climate change on human health	2014	Journal of Environmental Science and Health. Part C, Environmental Carcinogenesis & Ecotoxicology Reviews	Kim, KiHyun and Ehsanul, Kabir and Jahan, S A	Exluded: Wrong design; Not relevant
356	A review of the traditional use of southern African medicinal plants for the treatment of selected parasite infections affecting humans	2018	Journal of Ethnopharmacology	Cock, I E and Selesho, M I and Van Vuuren, S F	Exluded: Wrong design; Not relevant
357	A review on microbiological decontamination of fresh produce with nonthermal plasma	2017	Journal of Applied Microbiology	Pignata, C and D'Angelo, D and Fea, E and Gilli, G	Exluded: Wrong design; Not relevant
358	A review on multi dimensional angle of obesity and its effective management	2016	International Journal of Research in Ayurveda and Pharmacy	Giri, S K and Patnaik, S and Kavya, N	Exluded: Wrong design; Not relevant
359	A review on traditional medicinal plants used as antidotes in the treatment of snake bites in India	2021	International Journal of Pharmaceutical Sciences and Research	Chilaka, N K and Ganguly, A	Exluded: Wrong design; Not relevant
360	A review on traditionally used medicinal plants for scabies therapy in Ethiopia	2021	Advances in Traditional Medicine	Nigussie, G	Exluded: Wrong design; Not relevant
361	A roadmap for the development of ivermectin as a complementary malaria vector control tool	2020	American Journal of Tropical Medicine and Hygiene	Billingsley, P and Binka, F and Chaccour, C and Foy, B D and Gold, S and Gonzalez-Silva, M and Jacobson, J and Jagoe, G and Jones, C and Kachur, P and Kobylinski, K and Last, A and Lavery, J V and Mabey, D and Mboera, L and Mbogo, C and Mendez-Lopez, A and Rabinovich, N R and Rees, S and Richards, F and Rist, C and Rockwood, J and Ruiz-Castillo, P and Sattabongkot, J and Saute, F and Slater, H an…	Exluded: Wrong design; Not relevant
362	A rollercoaster of policy shifts: global trends and reproductive health policy in The Gambia. (Special Issue: Critical ethnographies of health systems policies and practices.)	2014	Global Public Health	Sundby, J	Not relevant
363	A scabies outbreak in the north east region of Ghana: The necessity for prompt intervention	2020	PLoS Neglected Tropical Diseases	Amoako, Y A and Phillips, R O and Arthur, J and Abugri, M A and Akowuah, E and Amoako, K O and Marfo, B A and Frimpong, M and van der Werf, T and Ravensbergen, S J and Stienstra, Y	not relevant
364	A school based cluster randomised health education intervention trial for improving knowledge and attitudes related to Taenia solium cysticercosis and taeniasis in Mbulu district, Northern Tanzania	2015	PLoS ONE	Mwidunda, S A and Carabin, H and Matuja, W B M and Winkler, A S and Ngowi, H A	not relevant
365	A scoping review of current practices on community engagement in rural East Africa: Recommendations for snakebite envenoming	2021	Toxicon: X	Moos, B and Williams, D and Bolon, I and Mupfasoni, D and Abela-Ridder, B and Ruiz de Castaneda, R	Excluded: wrong design; not relevant
366	A seroepidemiological survey of the frequency of Toxoplasma gondii in corneal donors from Volta Redonda eye bank	2016	Revista Brasileira de Medicina Veterinaria	Seabra, M G and Aleixo, A L Q do C and Pereira, P F and Pinheiro, J and Amendoeira, M R R	not relevant
367	A serological survey of agents causing leptospirosis and toxoplasmosis in Rattus rattus in the city of Umuarama, northwest Parana, Brazil	2017	Semina: Ciencias Agrarias	Lopes, K F C and Germano, R de M and Geronimo, E and Zago, D and Dias, E H and Chideroli, R T and Evers, F and Navarro, I T and Freitas, J C de and Goncalves, D D	not relevant
368	A severe case of buruli ulcer disease with pleural effusions	2014	PLoS Neglected Tropical Diseases	Sarfo, F S and Thompson, W and Phillips, R O and Paintsil, A and Abass, M K and Frimpong, M and Abotsi, J and Asiedu, K and Wansbrough-Jones, M H	not relevant
369	A severe case of visceral leishmaniasis and liposomal amphotericin B treatment failure in an immunosuppressed patient 15 years after exposure	2017	BMC Infectious Diseases	Eichenberger, A and Buechi, A E and Neumayr, A and Hatz, C and Rauch, A and Huguenot, M and Diamantis-Karamitopoulou, E and Staehelin, C	not relevant
370	A shift from Indoor Residual Spraying (IRS) with bendiocarb to Long-Lasting Insecticidal (mosquito) Nets (LLINs) associated with changes in malaria transmission indicators in pyrethroid resistance areas in Benin	2013	Parasites and Vectors	Osse, R A and Aikpon, R and Gbedjissi, G L and Gnanguenon, V and Sezonlin, M and Govoetchan, R and Sovi, A and Oussou, O and Oke-Agbo, F and Akogbeto, M	not relevant
371	A silent epidemic of major congenital malformations in Tigray, northern Ethiopia: hospital-based study.	2021	Scientific reports	Mekonen, Hayelom Kebede and Berhe, Yibrah and Berihu, Birhane Alem and Teka, Hale and Hadgu, Abera and Gebregziabher, Letekirstos and Berhe, Etenat Halefom and Magana, Tony and Mulugeta, Afework	not relevant
372	A simple immune complex dissociation ELISA for leishmaniasis: standardization of the assay in experimental models and preliminary results in canine and human samples	2013	Acta Tropica	Carvalho, C A de and Partata, A K and Hiramoto, R M and Borborema, S E T and Meireles, L R and Nascimento, N do and Andrade Junior, H F de	not relevant
373	A simple parasitological technique to increase detection of Strongyloides stercoralis in Bolivian primary health care system	2022	BMC primary care	Camacho-Alvarez, I and Chavez-Mamani, E M and Philippe, G and Luizaga-Lopez, J M and Torrico, M C and Getaz, L and Jacobs, F	not relevant
374	A simple school questionnaire for rapid screening of urinary schistosomiasis in Yemen	2013	Tropical Medicine and International Health	Bassiouny, H and Hasab, A and El-Nimr, N and Al-shibani, L and Al-Waleedi, A	not relevant
375	A single dose of ivermectin, dec plus albendazole is superior to dec plus albendazole for treatment of trichuris trichiura in indonesia	2017	American Journal of Tropical Medicine and Hygiene	Supali, T and Djuardi, Y and Christian, M and Iskandar, E and Maylasari, R and Wondmeneh, S and Weil, G J and Fischer, P U	Excluded: Wrong study design; test and treat
376	A socio-ecological framework for examining foodborne parasitic infection risk	2023	Acta Tropica	Wang, Y C and Namsanor, J and Law, A and Sithithaworn, P	not relevant
377	A Spatiotemporal Characterisation of the Neuroimmune Response to Cryptococcal Infection of the Mouse Brain	2023	IBRO Neuroscience Reports	Higgitt, E and Mbangiwa, T and Hoving, J and Dangarembizi, R	not relevant
378	A spot survey to investigate an outbreak of cutaneous leishmaniasis at Afghan refugee camp at Khairabad village in KPK	2013	Pakistan Journal of Public Health	Rathor, H R and Hassan, S A and Hazrat, Bilal and Khan, I A and Fridi, T A	not relevant
379	A Stakeholder Analysis of Schistosomiasis Diagnostic Landscape in South-West Nigeria: Insights for Diagnostics Co-creation.	2020	Frontiers in public health	Onasanya, Adeola and Keshinro, Maryam and Oladepo, Oladimeji and Van Engelen, Jo and Diehl, Jan Carel	not relevant
380	A step-wise approach towards introduction of an alcohol based hand rub, and implementation of front line ownership- using a, rural, tertiary care hospital in central India as a model	2015	BMC Health Services Research	Megha, Sharma and Joshi, R and Harshada, Shah and Ragini, Macaden and Lundborg, C S	not relevant
381	A strong colonizer rules the trematode guild in an intertidal snail host	2019	Ecology	Alda, P and Bonel, N and Cazzaniga, N J and Martorelli, S R and Lafferty, K D	not relevant
382	A Strong Copd Exacerbation	2023	Chest	Howe, B C and Fridenmaker, E	not relevant
383	A study about the general awareness of scabies in a Chinese population	2020	Pakistan Journal of Medical and Health Sciences	Mooneyan Ramchurn, J S and Bilal, M A and Ahmad, U R and Mushtaq, A and Sajjad, K and Keenoo, U and Arora, N S and Zheng, Y and Feng, Y G and Tahir, E and Sonia, S and Walter, V	not relevant
384	A study of coverage and compliance of mass drug administration for elimination of lymphatic filariasis in Rewa district of Madhya Pradesh	2014	National Journal of Community Medicine	Amarnath, Gupta and Pankaj, Prasad and Singh, S P	not relevant
385	A study of malaria susceptibility mapping using statistical methods with GIS	2017	Geoinformatics in health facility analysis	Rai, P K and Nathawat, M S	not relevant
386	A study of photostability and compatibility of the anti-chagas drug Benznidazole with pharmaceutics excipients	2015	Drug Development and Industrial Pharmacy	Santos, F L A and Rolim, L A and Figueiredo, C B M and Lyra, M A M and Peixoto, M S and Ferraz, L R M and Soares Sobrinho, J L and Lima, A A N de and Leite, A C L and Neto, P J R	Not relevant
387	A study of the parasitic causes of anaemia in children under five(5) years of age in the Bolgatanga municipality, Ghana	2014	Clinical Chemistry	Nkrumah, C and Alhassan Aneyire, S	Excluded: Wrong study design; not relevant
388	A study on assessment of health status of school children of eastern Bhubaneswar	2013	Indian Journal of Public Health Research and Development	Padhy, G K and Mishra, R N and Das, S and Sahu, K	Not relevant
389	A study on nutritional and immunization status of under five children in an urban slum of Bhubaneswar, Odisha	2013	Indian Journal of Public Health Research and Development	Patnaik, L and Pattanaik, S and Venkata Rao, E and Patnaik, S and Sahu, T	Not relevant
390	A study on prevalence of bovine trypanosomosis in selected areas of Konta Special Woreda, Southern Ethiopia	2016	African Journal of Agricultural Research	Ataro, Abera and Berhanu, Sibhat and Andualem, Tonamo	Not relevant
391	A study on seropositivity of Plasmodium falciparum and Pan Malarial speices among febrile patients attending MIMS General Hospital, Nellimarla, Vizianagaram by using ParaHit total rapid test kit method	2016	International Journal of Pharmaceutical Sciences and Research	Sarath, Babu and Supriya, Panda and Rao, K B	not relevant
392	A study on the epidemiology and aetiology of acute gastroenteritis in adult patients presenting at the infectious diseases hospital in Tirana, Albania	2014	Balkan Medical Journal	Stroni, G P and Dhimolea, M M and Pipero, P S and Kraja, D V and Sallavaci, S Y and Bino, S F	not relevant
393	A study on the incidence of infections and infestations among the malnourished children of the slum area	2013	British Journal of Pharmaceutical Research	Hossain, M S and Iqbal, N B and Rahman, M H and Sarwar, M T and Asad, Ud-Daula and Hossain, M F and Khalil, M I	not relevant
394	A study on the pattern of insecticide impregnated mosquito net use in malaria high risk area of Kamrup district, Assam	2016	Indian Journal of Basic and Applied Medical Research	Deka, A J and Beeva, Boruah and Ankumoni, Saikia and Roopshekhar, Mohan and Krishangee, Bordoloi	not relevant
395	A study on the prevalence of dog erythrocyte antigen 1.1 and detection of canine Babesia by polymerase chain reaction from apparently healthy dogs in a selected rural community in Zimbabwe	2016	Journal of the South African Veterinary Association	Dhliwayo, S and Makonese, T A and Whittall, B and Chikerema, S M and Pfukenyi, D M and Tivapasi, M T	not relevant
396	A study to assess the effectiveness of structured teaching program on knowledge regarding filariasis among adults in selected villages of Dakshina Kannada district	2014	International Journal of Medicine and Public Health	Gowda, Y K S and Ashok, Nayak	Not relevant
397	A study to evaluate the acceptability, feasibility and impact of packaged interventions ("Diarrhea Pack") for prevention and treatment of childhood diarrhea in rural Pakistan	2013	BMC Public Health	Habib, M A and Soofi, S and Sadiq, K and Samejo, T and Hussain, M and Mirani, M and Rehmatullah, A and Ahmed, I and Bhutta, Z A	Not relevant
398	A survey for potentially zoonotic gastrointestinal parasites of dogs and pigs in Cambodia	2015	Acta parasitologica / Witold Stefanski Institute of Parasitology, Warszawa, Poland	Inpankaew, T and Murrell, K D and Pinyopanuwat, N and Chhoun, C and Khov, K and Sem, T and Sorn, S and Muth, S and Dalsgaard, A	Wrong study design; not relevant
399	A survey of dog owners in remote Northern Australian Indigenous communities to inform rabies incursion planning	2016	PLoS Neglected Tropical Diseases	Hudson, E G and Dhand, N and Durr, S and Ward, M P	Wrong study design; not relevant
400	A survey of ectoparasites infesting urban and rural dogs of Maranhao State, Brazil	2013	Journal of Medical Entomology	Costa, A P and Silva, A B and Costa, F B and Xavier, G S and Martins, T F and Labruna, M B and Guerra, R M S N C	Wrong study design; not relevant
401	A survey of freshwater and terrestrial snails in a predominantly urban municipality of Rio de Janeiro State, Brazil, with emphasis on human parasites vectors	2018	Revista do Instituto de Medicina Tropical de Sao Paulo	Tomaz, T P and Gentile, R and Garcia, J S and Teixeira, B R and Faro, M J	Wrong study design; not relevant
402	A survey of intestinal parasites including associated risk factors in humans in Panama	2015	Acta Tropica	Sandoval, N R and Rios, N and Mena, A and Fernandez, R and Perea, M and Manzano-Roman, R and Santa-Quiteria, J A R and Hernandez-Gonzalez, A and Siles-Lucas, M	Wrong study design; not relevant
403	A survey of malaria prevalence and antimalarial preventive measures amongst students of University of Lagos, Nigeria	2016	African Journal of Clinical and Experimental Microbiology	Olusegun-Joseph, T S and Oboh, M A and Uduak, M U	Wrong study design; not relevant
404	A survey of medicinal plants used by the Deb barma clan of the Tripura tribe of Moulvibazar district, Bangladesh	2014	Journal of ethnobiology and ethnomedicine	Kabir, M H and Hasan, N and Rahman, M M and Rahman, M A and Khan, J A and Hoque, N T and Bhuiyan, M R and Mou, S M and Jahan, R and Rahmatullah, M	Wrong study design; not relevant
405	A survey of parasites in drinking water sources in rural communities of Ohaukwu Local Government area of Ebonyi State, Southeast Nigeria - implication for public health	2014	Journal of Public Health and Epidemiology	Odikamnoro, O O and Ikeh, I M and Uhuo, C A and Akpan, J I and Azi, S O	Wrong study design; not relevant
406	A survey of potential risk factors associated with cystic echinococcosis in pastoral communities in Kasese Distract, Uganda	2013	Advance Tropical Medicine and Public Health International	Luke, N and Francis, E and Micheal, L O and Clovice, K and Ludwig, S and Micheal, O	Wrong study design; not relevant
407	A Survey of Priority Livestock Diseases and Laboratory Diagnostic Needs of Animal Health Professionals and Farmers in Uganda	2021	Frontiers in Veterinary Science	Vudriko, P and Ekiri, A B and Endacott, I and Williams, S and Gityamwi, N and Byaruhanga, J and Alafiatayo, R and Mijten, E and Tweyongyere, R and Varga, G and Cook, A J C	Wrong study design; not relevant
408	A Survey of the Nematode Parasites of the Short-beaked Echidna Tachyglossus aculeatus (Monotremata: Tachyglossidae) from Southwestern Australia with the Description of a New Subfamily, Genus and Species of the Subuluridae Travassos, 1914 (Nematoda: Ascaridida).	2021	Acta parasitologica	Smales, Lesley and Elliot, Aileen and Chisholm, Leslie	Wrong study design; not relevant
409	A survey of tick-borne pathogens in dogs and their ticks in the Pantanal biome, Brazil	2016	Medical and Veterinary Entomology	Melo, A L T and Witter, R and Martins, T F and Pacheco, T A and Alves, A S and Chitarra, C S and Dutra, V and Nakazato, L and Pacheco, R C and Labruna, M B and Aguiar, D M	Wrong study design; not relevant
410	A survey of UK healthcare workers' attitudes on volunteering to help with the Ebola outbreak in West Africa	2015	PLoS ONE	Turtle, L and McGill, F and Bettridge, J and Matata, C and Christley, R and Solomon, T	Wrong study design; not relevant
411	A survey of urinary schistosomiasis among school aged children of ten communities in South-South, Nigeria	2021	Journal of Vector Borne Diseases	Boih, L O and Okaka, C E and Igetei, J E	Wrong study design; not relevant
412	A systematic literature review of schistosomiasis in urban and peri-urban settings	2021	PLoS Neglected Tropical Diseases	Klohe, K and Koudou, B G and Fenwick, A and Fleming, F and Garba, A and Gouvras, A and Harding-Esch, E M and Knopp, S and Molyneux, D and D'Souza, S and Utzinger, J and Vounatsou, P and Waltz, J and Zhang, Y and Rollinson, D	Excluded: Secondary study
413	A systematic review and meta-analysis of human and zoonotic dog soil-transmitted helminth infections in Australian Indigenous communities	2022	PLoS Neglected Tropical Diseases	Raw, C and Traub, R J and Zendejas-Heredia, P A and Stevenson, M and Wiethoelter, A	Excluded: Secondary study
414	A systematic review and meta-analysis of the epidemiology of Leptospirosis in HIV uninfected and in people living with HIV from the Southern African Development Community	2022	PLoS Neglected Tropical Diseases	Comia, I R and Miambo, R D and Noormahomed, E V and Mahoche, M and Pondja, A and Schooley, R T and Benson, C and Sacarlal, J	Excluded: Secondary study
415	A systematic review and meta-analysis of the factors associated with Leishmania infantum infection in dogs in Brazil	2013	Veterinary Parasitology	Belo, V S and Struchiner, C J and Werneck, G L and Barbosa, D S and Oliveira, R B de and Teixeira Neto, R G and Silva, E S da	Excluded: Secondary study
416	A systematic review and meta-analysis of the prevalence and predictors of anemia among children in Ethiopia	2020	African Health Sciences	Gebrie, A and Alebel, A	Excluded: Secondary study
417	A systematic review and quality appraisal of the economic evaluations of schistosomiasis interventions	2022	PLoS Neglected Tropical Diseases	Uzoegbo, S C and Jackson, L J and Bloch, S C M	Excluded: Secondary study
418	A systematic review of diarrheal disease: Its differential burden between genders and the role of women in the abatement of this epidemic?	2015	American Journal of Tropical Medicine and Hygiene	Sevilimedu, V and Pressley, K and Snook, K and Hogges, J and Politis, M and Baker, K and Gambhir, M and Chun-Hai Fung, I	Excluded: Secondary study
419	A systematic review of factors that shape implementation of mass drug administration for lymphatic filariasis in sub-Saharan Africa	2017	BMC Public Health	Silumbwe, A and Zulu, J M and Halwindi, H and Jacobs, C and Zgambo, J and Dambe, R and Chola, M and Chongwe, G and Michelo, C	Excluded: Secondary study
420	A systematic review of health economic analyses of housing improvement interventions and insecticide-treated bednets in the home	2016	PLoS ONE	Pega, F and Wilson, N	Excluded: Secondary study
421	A systematic review of historical and current trends in Chagas disease	2021	Therapeutic Advances in Infectious Disease	Alvarez-Hernandez, D A and Garcia-Rodriguez-Arana, R and Ortiz-Hernandez, A and Alvarez-Sanchez, M and Wu, M and Mejia, R and Martinez-Juarez, L A and Montoya, A and Gallardo-Rincon, H and Vazquez-Lopez, R and Fernandez-Presas, A M	Excluded: Secondary study
422	A systematic review of knowledge, attitudes and beliefs about malaria among the South Asian population	2016	Infection Ecology & Epidemiology	Regmi, K and Kunwar, A and Ortega, L	Excluded: Secondary study
423	A systematic review of literature on effectiveness of training in emergency risk communication	2017	Journal of Health Communication: International Perspectives	Miller, A N and Sellnow, T and Neuberger, L and Todd, A and Freihaut, R and Noyes, J and Allen, T and Alexander, N and Vanderford, M and Gamhewage, G	Excluded: Secondary study
424	A systematic review of neglected tropical diseases (NTDs) in Myanmar	2023	PLoS Neglected Tropical Diseases	Swe, M M M and Phyo, A P and Cooper, B S and White, N J and Smithuis, F and Ashley, E A	Excluded: Secondary study
425	A systematic review of randomized controlled trials of interventions to improve the health of persons during imprisonment and in the year after release	2015	American Journal of Public Health	Kouyoumdjian, F G and McIsaac, K E and Liauw, J and Green, S and Karachiwalla, F and Siu, W and Burkholder, K and Binswanger, I and Kiefer, L and Kinner, S A and Korchinski, M and Matheson, F I and Young, P and Hwang, S W	Excluded: Secondary study
426	A systematic review of taeniasis, cysticercosis and trichinellosis in Vietnam	2017	Parasites and Vectors	Dinh, Ng-Nguyen and Stevenson, M A and Traub, R J	Excluded: Secondary study
427	A systematic review of the application and utility of geographical information systems for exploring disease-disease relationships in paediatric global health research: the case of anaemia and malaria	2013	International Journal of Health Geographics	Aimone, A M and Perumal, N and Cole, D C	Excluded: Secondary study
428	A systematic review of the cost and cost effectiveness of using standard oral nutritional supplements in community and care home settings	2016	Clinical Nutrition	Elia, M and Normand, C and Laviano, A and Norman, K	Excluded: Secondary study
429	A systematic review of the incidence, risk factors and case fatality rates of invasive nontyphoidal Salmonella (iNTS) disease in Africa (1966 to 2014)	2017	PLoS Neglected Tropical Diseases	Uche, I V and MacLennan, C A and Saul, A	Excluded: Secondary study
430	A systematic review of the literature on cystic echinococcosis frequency worldwide and its associated clinical manifestations	2013	American Journal of Tropical Medicine and Hygiene	Budke, C M and Carabin, H and Ndimubanzi, P C and Nguyen, H and Rainwater, E and Dickey, M and Bhattarai, R and Zeziulin, O and Qian, MenBao	Excluded: Secondary study
431	A systematic review of toxocariasis: a neglected but high-prevalence disease in Brazil	2016	American Journal of Tropical Medicine and Hygiene	Fialho, P M M and Correa, C R S	Excluded: Secondary study
432	A systematic review of waterborne disease outbreaks associated with small non-community drinking water systems in Canada and the United States	2015	PLoS ONE	Pons, W and Young, I and Truong, J and Jones-Bitton, A and McEwen, S and Pintar, K and Papadopoulos, A	Excluded: Secondary study
433	A Systematic Review of Zoonotic Enteric Parasites Carried by Flies, Cockroaches, and Dung Beetles.	2022	Pathogens (Basel, Switzerland)	Patel, Avi and Jenkins, Meg and Rhoden, Kelly and Barnes, Amber N	Excluded: Secondary study
434	A systematic review on malaria sero-epidemiology studies in the Brazilian Amazon: insights into immunological markers for exposure and protection	2017	Malaria Journal	Folegatti, P M and Siqueira, A M and Monteiro, W M and Lacerda, M V G and Drakeley, C J and Braga, E M	Excluded: Secondary study
435	A systematic review on the epidemiological data of Erythema Nodosum Leprosum, a type 2 leprosy reaction	2013	PLoS Neglected Tropical Diseases	Voorend, C G N and Post, E B	Excluded: Secondary study
436	A systematic review on the prevalence and utilization of health care services for reproductive tract infections/sexually transmitted infections: evidence from India	2015	Indian Journal of Sexually Transmitted Diseases and AIDS	Aarti, Nagarkar and Pallavi, Mhaskar	Excluded: Secondary study
437	A systematic scoping study of the socio-economic impact of Rift Valley fever: research gaps and needs	2015	Zoonoses and Public Health	Peyre, M and Chevalier, V and Abdo-Salem, S and Velthuis, A and Antoine-Moussiaux, N and Thiry, E and Roger, F	Excluded: Secondary study
438	A tale of two communities: intestinal polyparasitism among Orang Asli and Malay communities in rural Terengganu, Malaysia	2016	Parasites and Vectors	Fatin Nur, Elyana and Al-Mekhlafi, H M and Init, Ithoi and Abdulsalam, A M and Salwa, Dawaki and Nasr, N A and Atroosh, W M and Abd-Basher, M H and Al-Areeqi, M A and Sady, H and Subramaniam, L R and Tengku Shahrul, Anuar and Lau, YeeLing L and Norhayati, Moktar and Johari, Surin and Elyana, F N and Al-Mekhlafi, H M and Ithoi, I and Abdulsalam, A M and Dawaki, S and Nasr, N A and Atroosh, W M and…	Not relevant
439	A tale of two neglected tropical infections: using GIS to assess the spatial and temporal overlap of schistosomiasis and leprosy in a region of Minas Gerais, Brazil	2017	Memorias do Instituto Oswaldo Cruz	Phillips, D A and Ferreira, J A and Ansah, D and Teixeira, H S A and Kitron, U and Filippis, T de and Alcantara, M H de and Fairley, J K	Excluded: Wrong study design
440	A theatre-based approach for assessing and influencing high-risk water contact behaviors of schistosomiasis-endemic communities in Ethiopia and Tanzania	2019	American Journal of Tropical Medicine and Hygiene	Sule, M N and Kinung'hi, S M and Imana, T and Bewley, E and Mosha, J and Angelo, T and Rafiq, K and Dower, A and Zewge, F and Templeton, M R	Excluded: Wrong study design; not relevant
441	A three-way perspective of stoichiometric changes on host-parasite interactions	2015	Trends in Parasitology	Aalto, S L and Decaestecker, E and Pulkkinen, K	not relevant
442	A thrombomodulin mutation that impairs active protein C generation is detrimental in severe pneumonia-derived gram-negative sepsis (melioidosis)	2014	PLoS Neglected Tropical Diseases	Kager, L M and Wiersinga, W J and Roelofs, J J T H and Boer, O J de and Weiler, H and Veer, C van't and Poll, T van der	not relevant
443	A tool for monitoring epidemiological impact of mass drug administration (MDA) in the elimination of lymphatic filariasis - an Indian experience	2014	Journal of Communicable Diseases	Srivastava, P K and Sharma, S N and Bhattacharjee, J and Dhariwal, A C and Krishnamoorthy, K	Excluded: Wrong study design; not relevant
444	A tool to investigate persistent high transmission of sth infections in low prevalence settings-CWW experience from Bangladesh	2020	American Journal of Tropical Medicine and Hygiene	Imtiaz, R and Kabir, A and Kawsar, A and Karim, J	Excluded: Wrong study design; not relevant
445	A trematode parasite alters growth, feeding behavior, and demographic success of invasive rusty crayfish (Orconectes rusticus).	2014	Oecologia	Sargent, Lindsey W and Baldridge, Ashley K and Vega-Ross, Maraliz and Towle, Kevin M and Lodge, David M	not relevant
446	A Tribute to Frederico Simoes Barbosa. (Cem anos de Frederico Simoes Barbosa: um caleidoscopio de memorias.) [Portuguese]	2016	Cadernos de Saude Publica	Morais, H M M de	Not relevant
447	A two year study of verified spider bites in Switzerland and a review of the European spider bite literature	2013	Toxicon	Nentwig, W and Gnadinger, M and Fuchs, J and Ceschi, A	Not relevant
448	A two-year ecological study of Norway rats (Rattus norvegicus) in a Brazilian urban slum	2016	PLoS ONE	Panti-May, J A and Carvalho-Pereira, T S A and Serrano, S and Pedra, G G and Taylor, J and Pertile, A C and Minter, A and Airam, V and Carvalho, M and Junior, N N and Rodrigues, G and Reis, M G and Ko, A I and Childs, J E and Begon, M and Costa, F	Not relevant
449	A Unified Framework for the Infection Dynamics of Zoonotic Spillover and Spread	2016	PLoS Neglected Tropical Diseases	Lo Iacono, G and Cunningham, A A and Fichet-Calvet, E and Garry, R F and Grant, D S and Leach, M and Moses, L M and Nichols, G and Schieffelin, J S and Shaffer, J G and Webb, C T and Wood, J L N and Iacono, G Lo and Cunningham, A A and Fichet-Calvet, E and Garry, R F and Grant, D S and Leach, M and Moses, L M and Nichols, G and Schieffelin, J S and Shaffer, J G and Webb, C T and Wood, J L N	Not relevant
450	A Unique Case of Cocaine Induced Anca Negative Diffuse Intra-Abdominal Vasculitis	2023	Chest	Debnath, N E H A and Salonia, J	Not relevant
451	A very high infection intensity of Schistosoma mansoni in a Ugandan Lake Victoria fishing community is required for association with highly prevalent organ related morbidity	2013	PLoS Neglected Tropical Diseases	Tukahebwa, E M and Magnussen, P and Madsen, H and Kabatereine, N B and Nuwaha, F and Wilson, S and Vennervald, B J	Not relevant
452	A world without parasites: exploring the hidden ecology of infection	2015	Frontiers in Ecology and the Environment	Wood, C L and Johnson, P T J	Not relevant
453	A Worm's World: Ecological Flexibility Pays Off for Free-Living Nematodes in Sediments and Soils.	2019	Bioscience	Schratzberger, Michaela and Holterman, Martijn and van Oevelen, Dick and Helder, Johannes	Not relevant
454	A year of One Health and neglected tropical diseases	2023	International Health	Laing, G	Not relevant
455	A zoonotic human infection with simian malaria, Plasmodium knowlesi, in Central Kalimantan, Indonesia	2016	Malaria Journal	Setiadi, W and Sudoyo, H and Trimarsanto, H and Sihite, B A and Saragih, R J and Juliawaty, R and Wangsamuda, S and Asih, P B S and Syafruddin, D	Not relevant
456	A3K2A3-induced apoptotic cell death of Leishmania amazonensis occurs through caspase- and ATP-dependent mitochondrial dysfunction	2017	Apoptosis	Garcia, F P and Rodrigues, J H da S and Zia ud, Din and Rodrigues Filho, E and Ueda-Nakamura, T and Auzely-Velty, R and Nakamura, C V	Not relevant
457	AACR cancer progress report 2013	2013	Clinical Cancer Research	Sawyers, C L and Abate-Shen, C and Anderson, K C and Barker, A and Baselga, J and Berger, N A and Foti, M and Jemal, A and Lawrence, T S and Li, C I and Mardis, E R and Neumann, P J and Pardoll, D M and Prendergast, G C and Reed, J C and Weiner, G J	Not relevant
458	Abdominal cystic echinococcosis in Bangladesh: a hospital-based study	2015	Journal of Infection in Developing Countries	Karim, M F and Brunetti, E and Salimur, Rahman and Budke, C M and Ahsan, A S M A and Al-Mahtab, M and Zaki, K M J and Alam, M J and Akbar, S M F and Jalil, M A	Not relevant
459	Aberrant laryngeal location of Onchocerca lupi in a dog	2016	Parasitology International	Alho, A M and Cruz, L and Coelho, A and Martinho, F and Mansinho, M and Annoscia, G and Lia, R P and Giannelli, A and Otranto, D and de Carvalho, L M	Not relevant
460	Ability of immunodiagnostic tests to differentiate between dogs naturally infected with Leishmania infantum and LeishmuneR-vaccinated dogs	2015	Veterinary Research Communications	Ribeiro, R A N and Teixeira-Neto, R G and Belo, V S and Ferreira, E C and Schallig, H D F H and Silva, E S	Not relevant
461	Abnormal vaginal secretion: sensitivity, specificity and concordance between clinical and cytological diagnosis. [Portuguese]	2015	Revista Brasileira de Ginecologia e Obstetricia	Camargo, K C de and Alves, R R F and Baylao, L A and Ribeiro, A A and Araujo, N L A de S and Tavares, S B do N and Santos, S H R dos	Not relevant
462	ABO Blood Groups Do Not Predict Schistosoma mansoni Infection Profiles in Highly Endemic Villages of Uganda.	2021	Microorganisms	Francoeur, Rachel and Atuhaire, Alon and Arinaitwe, Moses and Adriko, Moses and Ajambo, Diana and Nankasi, Andrina and Babayan, Simon A and Lamberton, Poppy H L	Not relevant
463	ABO, Secretor and Lewis histo-blood group systems influence the digestive form of Chagas disease	2016	Infection, Genetics and Evolution	Bernardo, C R and Camargo, A V S and Ronchi, L S and Oliveira, A P de and Campos Junior, E de and Borim, A A and Mattos, C C B de and Bestetti, R B and Mattos, L C de	Not relevant
464	Abolishing fees at health centers in the context of community case management of malaria: what effects on treatment-seeking practices for febrile children in rural Burkina Faso?	2015	PLoS ONE	Druetz, T and Fregonese, F and Bado, A and Millogo, T and Kouanda, S and Diabate, S and Haddad, S	Not relevant
465	Aboriginal and non-Aboriginal Australian former prisoners' patterns of morbidity and risk of hospitalisation	2017	International Journal for Equity in Health	Lloyd, J E and McEntyre, E and Baldry, E and Trofimovos, J and Indig, D and Abbott, P and Reath, J and Malera-Bandjalan, K and Harris, M F	Not relevant
466	Abortion in goat caused by Neospora caninum in northeastern Brazil. [Portuguese]	2015	Ciencia Veterinaria nos Tropicos	Nunes, A C B T and Kim, P de C P and Melo, R P B and Ribeiro-Andrade, M and Porto, W J N and Mota, R A	Not relevant
467	Absence of IL-17A in Litomosoides sigmodontis-infected mice influences worm development and drives elevated filarial-specific IFN-gamma	2018	Parasitology Research	Ritter, M and Krupp, V and Wiszniewsky, K and Wiszniewsky, A and Katawa, G and Tamadaho, R S E and Hoerauf, A and Layland, L E	Not relevant
468	Absolute and relative densities of fast-food versus other restaurants in relation to weight status: does restaurant mix matter?	2016	Preventive Medicine	Polsky, J Y and Moineddin, R and Dunn, J R and Glazier, R H and Booth, G L	Not relevant
469	Abundance and diversity of Anopheles species (Diptera: Culicidae) associated with malaria transmission in human dwellings in rural and urban communities in Oyo State, Southwestern Nigeria	2013	Parasitology Research	Oduola, A O and Olojede, J B and Oyewole, I O and Otubanjo, O A and Awolola, T S	Not relevant
470	Abundance of Lutzomyia longipalpis in urban households as risk factor of transmission of visceral leishmaniasis	2016	Memorias do Instituto Oswaldo Cruz	Vianna, E N and Morais, M H F and Almeida, A S de and Sabroza, P C and Reis, I A and Dias, E S and Carneiro, M	Not relevant
471	Abundance, natural infection with trypanosomes, and food source of an endemic species of triatomine, Panstrongylus howardi (Neiva 1911), on the Ecuadorian central coast	2015	American Journal of Tropical Medicine and Hygiene	Villacis, A G and Ocana-Mayorga, S and Lascano, M S and Yumiseva, C A and Baus, E G and Grijalva, M J	Not relevant
472	Abutilons indicum Linn: a phytopharmacological review	2013	International Journal of Research in Pharmacy and Chemistry	Gautam, V P and Aslam, V R and Bharti, K U and Singhai, A K	Not relevant
473	Acai pulp demand in the retail market of Belem, state of Para	2017	Revista Brasileira de Fruticultura	Santana, A C de and Santana, A L de and Santana, A L de	Not relevant
474	Acanthamoeba everywhere: high diversity of Acanthamoeba in soils	2014	Parasitology Research	Geisen, S and Fiore-Donno, A M and Walochnik, J and Bonkowski, M	Not relevant
475	Acanthamoeba in water: a problem of public health in Italy. [Italian]	2013	Rapporti ISTISAN Istituto Superiore di Sanita	Angelici, M C and Sanctis, A de and Funari, E and Cave, D di and Mantelli, F and Bonini, S	Not relevant
476	Acanthamoeba keratitis: study of the 5-year incidence in Israel	2013	British Journal of Ophthalmology	Graffi, S and Peretz, A and Jabaly, H and Koiefman, A and Naftali, M	Not relevant
477	Acanthamoeba T4, T5 and T11 isolated from mineral water bottles in southern Brazil	2015	Current Microbiology	Maschio, V J and Chies, F and Carlesso, A M and Carvalho, A and Rosa, S P and Sand, S T van der and Rott, M B	Not relevant
478	Acaricidal efficacy against "Rhipicephalus (Boophilus) microplus" of citronella oil. [Portuguese]	2014	Revista Brasileira de Saude e Producao Animal	Agnolin, C A and Olivo, C J and Parra, C L C and Aguirre, P F and Bem, C M de and Zeni, D and Morel, A F	Not relevant
479	Acaricidal properties of the formulations based on essential oils from Cymbopogon winterianus and Syzygium aromaticum plants	2014	Parasitology Research	Mello, V de and Prata, M C de A and Silva, M R da and Daemon, E and Silva, L S da and Guimaraes, F del G and Mendonca, A E de and Folly, E and Vilela, F M P and Amaral, L H do and Cabral, L M and Amaral, M da P H do	Not relevant
480	Accelerated active case detection of visceral leishmaniasis patients in endemic villages of Bangladesh	2014	PLoS ONE	Khatun, J and Huda, M M and Hossain, M S and Presber, W and Debashis, Ghosh and Kroeger, A and Matlashewski, G and Dinesh, Mondal	Not relevant
481	Accelerated Training of Skilled Birth Attendants in a Marginalized Population on the Thai-Myanmar Border: A Multiple Methods Program Evaluation	2016	PLOS ONE	White, Adrienne Lynne and Min, Thaw Htwe and Gross, Mechthild M and Kajeechiwa, Ladda and Thwin, May Myo and Hanboonkunupakarn, Borimas and Than, Hla Hla and Zin, Thet Wai and Rijken, Marcus J and Hoogenboom, Gabie and McGready, Rose	Not relevant
482	Accelerating river blindness elimination by supplementing MDA with a vegetation "slash and clear" vector control strategy: a data-driven modeling analysis	2019	Scientific reports	Smith, M E and Bilal, S and Lakwo, T L and Habomugisha, P and Tukahebwa, E and Byamukama, E and Katabarwa, M N and Richards, F O and Cupp, E W and Unnasch, T R and Michael, E	Not relevant
483	Accelerating to zero: strategies to eliminate malaria in the Peruvian Amazon	2016	American Journal of Tropical Medicine and Hygiene	Quispe, A M and Llanos-Cuentas, A and Rodriguez, H and Clendenes, M and Cabezas, C and Leon, L M and Chuquiyauri, R and Moreno, M and Kaslow, D C and Grogl, M and Herrera, S and Magill, A J and Kosek, M and Vinetz, J M and Lescano, A G and Gotuzzo, E	Not relevant
484	Acceptability and effectiveness of a monofilament, polyethylene insecticide-treated wall lining for malaria control after six months in dwellings in Vhembe District, Limpopo Province, South Africa	2015	Malaria Journal	Kruger, T and Sibanda, M M and Focke, W W and Bornman, M S and Jager, C de	Wrong study design; not relevant
485	Acceptability and feasibility of delivering pentavalent vaccines in a compact, prefilled, autodisable device in Vietnam and Senegal	2015	PLoS ONE	Guillermet, E and Dicko, H M and Le Thi Phuong, Mai and N'Diaye, M and Hane, F and Ba, S O and Gomis, K and Nguyen Thi Thi, Tho and Nguyen Thi Phuong, Lien and Phan Dang, Than and Tran Van, Dinh and Jaillard, P and Gessner, B D and Colombini, A	Wrong study design; not relevant
486	Acceptability and feasibility of genital self-sampling for the diagnosis of female genital schistosomiasis: a cross-sectional study in Zambia.	2020	Wellcome open research	Rutty Phiri, Comfort and Sturt, Amy S and Webb, Emily L and Chola, Namakau and Hayes, Richard and Shanaube, Kwame and Ayles, Helen and Hansingo, Isaiah and Bustinduy, Amaya L	Wrong study design; not relevant
487	Acceptability and feasibility of home-based genital self-swab sampling for the diagnosis of female genital schistosomiasis in Zambia: Lessons learnt from the bilharzia and hiv (BILHIV) study	2019	American Journal of Tropical Medicine and Hygiene	Phiri, C R and Sturt, A and Webb, E and Hansingo, I and Shanaube, K and Hayes, R and Ayles, H and Bustinduy, A L	Wrong study design; not relevant
488	Acceptability and willingness-to-pay for a hypothetical Ebola virus vaccine in Nigeria	2015	PLoS Neglected Tropical Diseases	Ughasoro, M D and Esangbedo, D O and Tagbo, B N and Mejeha, I C	Wrong study design; not relevant
489	Acceptability by community health workers in Senegal of combining community case management of malaria and seasonal malaria chemoprevention	2013	Malaria Journal	Tine, R C K and Ndiaye, P and Ndour, C T and Faye, B and Ndiaye, J L and Sylla, K and Ndiaye, M and Cisse, B and Sow, D and Magnussen, P and Bygbjerg, I C and Gaye, O	Wrong study design; not relevant
490	Acceptability of malaria rapid diagnostic tests administered by village health workers in Pangani District, North eastern Tanzania	2016	Malaria Journal	Mushi, A K and Massaga, J J and Mandara, C I and Mubyazi, G M and Francis, F and Kamugisha, M and Urassa, J and Lemnge, M and Mgohamwende, F and Mkude, S and Schellenberg, J A	Wrong study design; not relevant
491	Acceptability study of indoor residual spraying of insecticide residual spraying in west-central Senegal. [French]	2015	Bulletin de la Societe de Pathologie Exotique	Sy, O and Cisse, B and Tairou, F and Diallo, A and Ba, E and Gomis, J F and Ndiaye, J L and Konate, L and Gaye, O and Milligan, P and Faye, O	Wrong study design; not relevant
492	Acceptance and potential barriers to effective use of diagnostic tests for visceral leishmaniasis in an urban area in Brazil	2016	Revista da Sociedade Brasileira de Medicina Tropical	Assis, T M de and Guimaraes, P N and Oliveira, E and Peruhype-Magalhaes, V and Gomes, L I and Rabello, A	Wrong study design; not relevant
493	Acceptance and utilisation of Sulphadoxine-Pyrimethamine and insecticide-treated nets among pregnant women in Oyo State, Nigeria	2015	Malaria Research and Treatment	Adeola, A A and Okwilagwe, E A	Wrong study design; not relevant
494	Acceptance of a malaria vaccine by caregivers of sick children in Kenya	2014	Malaria Journal	Ojakaa, D I and Jarvis, J D and Matilu, M I and Thiam, S	Wrong study design; not relevant
495	Acceptance of standardized ultrasound classification, use of albendazole, and long-term follow-up in clinical management of cystic echinococcosis: a systematic review	2014	Current Opinion in Infectious Diseases	Tamarozzi, F and Nicoletti, G J and Neumayr, A and Brunetti, E	Excluded: Secondary study
496	Access determinants and use of health services among the elderly	2017	Bioscience Journal	Tavares, D M dos S and Souza, A Q de and Pegorari, M S and Gomes, N C and Barcelos, R A and Oliveira, P B de	Not relevant
497	Access to and use gaps of insecticide-treated nets among communities in Jimma Zone, southwestern Ethiopia: baseline results from malaria education interventions	2015	BMC Public Health	Zewdie, Birhanu and Lakew, Abebe and Morankar, Sudhakar and Gunawardena, Dissanayake and Yemane, Yihdego and Guda, Alemayehu and Delenasaw, Yewhalaw	Not relevant
498	Access to and use of long-lasting insecticidal nets and factors associated with non-use among communities in malaria-endemic areas of Al Hudaydah governorate in the Tihama region, west of Yemen	2017	Malaria Journal	Al-Eryani, S M A and Mahdy, M A K and Al-Mekhlafi, A M and Abdul-Ghani, R	Not relevant
499	Access to excess: how do adolescents deal with unhealthy foods in their environment?	2013	European Journal of Public Health	Vet, E de and Wit, J B F de and Luszczynska, A and Stok, F M and Gaspar, T and Pratt, M and Wardle, J and Ridder, D T D de	Not relevant
500	Access to integrated community case management of childhood illnesses services in rural Ethiopia: a qualitative study of the perspectives and experiences of caregivers	2016	Health Policy and Planning	Shaw, B and Amouzou, A and Miller, N P and Tafesse, M and Bryce, J and Surkan, P J	Excluded: Wrong study design
501	Access to leishmaniasis care-bridging research and humanitarian needs: A Euroleish experience	2017	Tropical Medicine and International Health	Sunyoto, T and Potet, J and Picado, A and Boelaert, M	Exluded: Wrong design; Not relevant
502	Access to safe water, sanitation, and hygiene: A cross-sectional study among the Maasai in Tanzania	2021	American Journal of Tropical Medicine and Hygiene	Jacob, B and Kazaura, M	Exluded: Wrong design; Not relevant
503	Access to visceral leishmaniasis drugs in eastern Africa: Why effective supply is so elusive?	2018	American Journal of Tropical Medicine and Hygiene	Sunyoto, T	Excluded: Wrong study design; not relevant
504	Accuracy and reproducibility of a rapid chromatographic immunoassay for the diagnosis of canine visceral leishmaniasis in Brazil	2014	Transactions of the Royal Society of Tropical Medicine and Hygiene	Schubach, E Y P and Figueiredo, F B and Romero, G A S	Excluded: Wrong study design; not relevant
505	Accuracy of chimeric proteins in the serological diagnosis of chronic Chagas disease - a Phase II study	2017	PLoS Neglected Tropical Diseases	Santos, F L N and Celedon, P A F and Zanchin, N I T and Souza, W V de and Silva, E D da and Foti, L and Krieger, M A and Gomes, Y de M	Excluded: Wrong study design; not relevant
506	Accuracy of mobile phone and handheld light microscopy for the diagnosis of schistosomiasis and intestinal protozoa infections in Cote d'Ivoire	2016	PLoS Neglected Tropical Diseases	Coulibaly, J T and Ouattara, M and D'Ambrosio, M V and Fletcher, D A and Keiser, J and Utzinger, J and N'Goran, E K and Andrews, J R and Bogoch, I I	Excluded: Wrong study design; not relevant
507	Accuracy of real-time polymerase chain reaction to detect Schistosoma mansoni - Infected individuals from an endemic area with low parasite loads	2020	Parasitology	Magalhaes, F D C and Resende, S D and Senra, C and Graeff-Teixeira, C and Enk, M J and Coelho, P M Z and Oliveira, E and Negrao-Correa, D A and Geiger, S M and Carneiro, M	Excluded: Wrong study design; not relevant
508	Accuracy of the malaria epidemiological surveillance system data in the state of Amazonas	2016	Acta Amazonica	Wiefels, A and Wolfarth-Couto, B and Filizola, N and Durieux, L and Mangeas, M	Excluded: Wrong study design; not relevant
509	Accuracy of the WHO praziquantel dose pole for large-scale community treatment of urogenital schistosomiasis in northern Mozambique: Is it time for an update?	2018	PLoS Neglected Tropical Diseases	Gazzinelli-Guimaraes, P H and Dhanani, N and King, C H and Campbell, C H and Aurelio, H O and Ferro, J and Nala, R and Fenwick, A and Phillips, A E	Excluded: Wrong study design; not relevant
510	Accurate and sensitive detection of microbial eukaryotes from whole metagenome shotgun sequencing	2021	Microbiome	Lind, A L and Pollard, K S	Excluded: Wrong study design; not relevant
511	Achieving Elimination as a Public Health Problem for Schistosoma mansoni and S. haematobium: When Is Community-Wide Treatment Required?	2020	Journal of Infectious Diseases	Toor, J and Rollinson, D and Turner, H C and Gouvras, A and King, C H and Medley, G F and Hollingsworth, T D and Anderson, R M	Excluded: Wrong study design; not relevant
512	Achieving equity in UHC interventions: who is left behind by neglected tropical disease programmes in Cameroon?	2021	Global health action	Christine Masong, M and Ozano, K and Tagne, M S and Tchoffo, M N and Ngang, S and Thomson, R and Theobald, S and Tchuente, L A T and Kouokam, E	Not relevant
513	Achieving the endgame: Improving integrated case searches for guinea worm disease and trachoma to achieve eradication and elimination targets	2016	American Journal of Tropical Medicine and Hygiene	Buyon, L E and Slaven, R and Emerson, P and King, J and Hopkins, D and Callahan, K	Excluded: Wrong study design; not relevant
514	Acknowledging HIV and malaria as major causes of maternal mortality in Mozambique	2014	International Journal of Gynecology & Obstetrics	Singh, K and Moran, A and Story, W and Bailey, P and Chavane, L	Not relevant
515	Acquired and introduced macroparasites of the invasive Cuban treefrog, Osteopilus septentrionalis.	2015	International journal for parasitology. Parasites and wildlife	Ortega, Nicole and Price, Wayne and Campbell, Todd and Rohr, Jason	Not relevant
516	Acting beyond 2020: better characterization of praziquantel and promising antischistosomal leads	2018	Current Opinion in Pharmacology	Panic, G and Keiser, J	Not relevant
517	Active and passive case detection strategies for the control of leishmaniasis in Bangladesh	2014	Public Health Action	Das, A K and Harries, A D and Hinderaker, S G and Zachariah, R and Ahmed, B and Shah, G N and Khogali, M A and Das, G I and Ahmed, E M and Ritmeijer, K	Not relevant
518	Active case detection for malaria elimination: a survey among Asia Pacific countries	2013	Malaria Journal	Gueye, C S and Sanders, K C and Galappaththy, G N L and Rundi, C and Tobgay, T and Sovannaroth, S and Gao, Qi and Surya, A and Thakur, G D and Baquilod, M and Lee, WonJa and Bobogare, A and Deniyage, S L and Satimai, W and Taleo, G and Hung, N M and Cotter, C and Hsiang, M S and Vestergaard, L S and Gosling, R D	Not relevant
519	Active detection of tuberculosis and paragonimiasis in the remote areas in North-Eastern India using cough as a simple indicator	2013	Pathogens and Global Health	Devi, K R and Kanwar, Narain and Jagadish, Mahanta and Rumi, Deori and Kabang, Lego and Goswami, D and Rajguru, S K and Agatsuma, T	Not relevant
520	Active schistosomiasis, severe hypereosinophilia and rapid progression of chronic endomyocardial fibrosis	2016	Cardiovascular Journal of Africa	Mocumbi, A O and Goncalves, C and Damasceno, A and Carrilho, C	Not relevant
521	Active surveillance cultures: comparison of inguinal and rectal sites for detection of multidrug-resistant bacteria	2016	Journal of Hospital Infection	Stier, C J N and Paganini, M C and Souza, H H M de and Costa, L M D and Santos, G S dos and Cruz, E D A	Not relevant
522	Active surveillance of Hansen's disease (leprosy): importance for case finding among extra-domiciliary contacts	2013	PLoS Neglected Tropical Diseases	Moura, M L N and Dupnik, K M and Sampaio, G A A and Nobrega, P F C and Jeronimo, A K and Nascimento Filho, J M do and Dantas, R L M and Queiroz, J W and Barbosa, J D and Dias, G and Jeronimo, S M B and Souza, M C F and Nobre, M L	Not relevant
523	Active v. passive surveillance for malaria in remote tribal belt of Central India: implications for malaria elimination	2016	Pathogens and Global Health	Neeru, Singh and Bharti, P K and Kumre, N S	Not relevant
524	Activity of Fabaceae species extracts against fungi and Leishmania: vatacarpan as a novel potent anti-Candida agent	2015	Revista Brasileira de Farmacognosia	Santana, D B and Costa, R C da and Araujo, R M and Paula, J E de and Silveira, E R and Braz-Filho, R and Espindola, L S	Not relevant
525	Activity of recombinant and natural defensins from Vigna unguiculata seeds against Leishmania amazonensis	2013	Experimental Parasitology	Souza, G S and Nascimento, V V do and Carvalho, L P de and Melo, E J T de and Fernandes, K V and Machado, O L T and Retamal, C A and Gomes, V M and Carvalho, A de O	Not relevant
526	Acute acalculous cholecystitis in malaria: a review of seven cases from an adult cohort	2013	Infection	Abreu, C and Santos, L and Poinhos, R and Sarmento, A	Not relevant
527	Acute and subacute toxicity of the aqueous extract of Alibertia edulis (Rich.) A. Rich. ex DC. in rats	2016	Journal of Ethnopharmacology	Menegati, S E L T and Lima, F F de and Traesel, G K and Souza, R I C and Santos, A C dos and Aquino, D F de S and Oliveira, V S de and Vieira, S C H and Cardoso, C A L and Vieira, M do C and Oesterreich, S A	Not relevant
528	Acute Chagas Disease in the Brazilian Amazon: epidemiological and clinical features	2017	International Journal of Cardiology	Costa, E de G and Santos, S O dos and Sojo-Milano, M and Amador, E C C and Tatto, E and Souza, D S M and Costa, F de A and Povoa, R M S	Not relevant
529	Acute child gastroenteritis in ED: How to approach	2013	Clinical Chemistry and Laboratory Medicine	Pacchiarotti, C	Not relevant
530	Acute coccidiosis in an organic dairy farm in tropical region, Brazil	2015	Revista Brasileira de Medicina Veterinaria	Floriao, M M and Lopes, B do B and Berto, B P and Lopes, C W G	Not relevant
531	Acute energy undernutrition and intestinal parasitic infections in under five years children in low socioeconomic communities, Sri Lanka	2015	Annals of Global Health	Sandaruwan Galgamuwa, L and Iddawela, D and Dharmaratne, S D	Not relevant
532	Acute infection with the intestinal parasite Trichuris muris has long-term consequences on mucosal mast cell homeostasis and epithelial integrity	2017	European Journal of Immunology	Sorobetea, D and Holm, J B and Henningsson, H and Kristiansen, K and Svensson-Frej, M	Not relevant
533	Acute juvenile paracoccidioidomycosis: a 9-year cohort study in the endemic area of Rio de Janeiro, Brazil	2017	PLoS Neglected Tropical Diseases	Macedo, P M de and Almeida-Paes, R and Freitas, D F S and Varon, A G and Paixao, A G and Romao, A R and Coutinho, Z F and Pizzini, C V and Zancope-Oliveira, R M and Valle, A C F do	Not relevant
534	Acute kidney injury and its association with in-hospital mortality among children with acute infections	2013	Pediatric Nephrology	Imani, P D and Odiit, A and Hingorani, S R and Weiss, N S and Eddy, A A	Not relevant
535	Acute kidney injury in schistosomiasis: a retrospective cohort of 60 patients in Brazil	2015	Journal of Parasitology	Duarte, D B and Vanderlei, L A and Bispo, R K de A and Pinheiro, M E and Silva Junior, G B da and Daher, E de F	Not relevant
536	Acute kidney injury in visceral leishmaniasis: a cohort of 10 patients admitted to a specialized intensive care unit in northeast of Brazil	2013	Asian Pacific Journal of Tropical Disease	Daher, E F and Sampaio, A M and Martiniano, L V M and Vieira, A P F and Junior, G B S	Not relevant
537	Acute oral toxicity of Euphorbia heterophylla Linn. ethanolic extract in albino mice	2017	African Journal of Pharmacy and Pharmacology	Nalule, A S and Afayoa, M and Mali, B and Majidu, M	Not relevant
538	Acute paracoccidioidomycosis due to Paracoccidioides brasiliensis S1 mimicking hypereosinophilic syndrome with massive splenomegaly: diagnostic challenge	2016	PLoS Neglected Tropical Diseases	Macedo, P M de and Oliveira, L C de and Freitas, D F S and Rocha, J A da and Freitas, A D and Nucci, M and Zancope-Oliveira, R M and Almeida-Paes, R and Valle, A C F do	Not relevant
539	Acute schistosomiasis diagnosis: A new tool for the diagnosis of schistosomiasis in a group of travelers recently infected in a new focus of Schistosoma mansoni	2013	Revista da Sociedade Brasileira de Medicina Tropical	Grenfell, R F Q and Martins, W and Drummond, S C and Antunes, C M F de F and Voieta, I and Otoni, A and de Oliveira, A A and Silva-Moraes, V and de Oliveira, E R and Oliveira, E R de and Lambertucci, J R and Fonseca, C T and Coelho, P M Z and Oliveira, A A de and Silva-Moraes, V and Oliveira, E R de and Oliveira, E R de and Lambertucci, J R and Fonseca, C T and Coelho, P M Z	Not relevant
540	Acute toxoplasmosis in a breastfed infant with possible transmission by water	2015	Revista do Instituto de Medicina Tropical de Sao Paulo	Capobiango, J D and Mitsuka-Bregano, R and Monica, T C and Ferreira, F P and Reiche, E M V	Not relevant
541	Acute toxoplasmosis in pigs in Brazil caused by Toxoplasma gondii genotype Chinese 1	2016	Parasitology Research	Olinda, R G and Pena, H F J and Frade, M T S and Ferreira, J S and Maia, L A and Gennari, S M and Oliveira, S and Dantas, A F M and Riet-Correa, F	Not relevant
542	Adaptation and performance of a mobile application for early detection of cutaneous leishmaniasis	2021	PLoS Neglected Tropical Diseases	Rubiano, L and Alexander, N D E and Castillo, R M and Martinez, A J and Luna, J A G and Arango, J D and Vargas, L and Madrinan, P and Hurtado, L R and Orobio, Y and Rojas, C A and Corral, H and Navarro, A and Saravia, N G and Aronoff-Spencer, E	Not relevant
543	Adaptative processes, control measures, genetic background, and resilience of malaria vectors and environmental changes in the Amazon region. (Special Issue: Adaptation of aquatic biota of the Amazon - ADAPTA.)	2017	Hydrobiologia	Tadei, W P and Rodrigues, I B and Rafael, M S and Sampaio, R T M and Mesquita, H G and Pinheiro, V C S and Zequi, J A C and Roque, R A and Santos, J M M dos	Not relevant
544	Adapting an integrated neglected tropical disease programme in response to COVID-19	2021	Transactions of the Royal Society of Tropical Medicine and Hygiene	Clark, A and Hill, B and Bannerman, R and Wohlgemuth, L and Burrill, J and Agyemang, D and Genovezos, C	Not relevant
545	Adaptive geostatistical sampling enables efficient identification of malaria hotspots in repeated cross-sectional surveys in rural Malawi	2017	PLoS ONE	Kabaghe, A N and Chipeta, M G and McCann, R S and Phiri, K S and Vugt, M van and Takken, W and Diggle, P and Terlouw, A D	Not relevant
546	Adaptive potential of hybridization among malaria vectors: introgression at the immune locus TEP1 between Anopheles coluzzii and A. gambiae in 'Far-West' Africa	2015	PLoS ONE	Mancini, E and Spinaci, M I and Gordicho, V and Caputo, B and Pombi, M and Vicente, J L and Dinis, J and Rodrigues, A and Petrarca, V and Weetman, D and Pinto, J and Torre, A della	Not relevant
547	Adaptive strategies for schistosomiasis control and elimination in heterogeneous environments: A model-based analysis of public health guidelines	2018	American Journal of Tropical Medicine and Hygiene	Gurarie, D and King, C H and Lo, N C and Huang, Q and Li, E	Not relevant
548	Addition of snail control to achieve disease control targets schistosomiasis: A costeffectiveness modeling study	2017	American Journal of Tropical Medicine and Hygiene	Lo, N C and Gurarie, D and Yoon, N and Coulibaly, J T and Bendavid, E and Andrews, J R and King, C H	Not relevant
549	Addressing a silent and neglected scourge in sexual and reproductive health in Sub-Saharan Africa by development of training competencies to improve prevention, diagnosis, and treatment of female genital schistosomiasis (FGS) for health workers	2022	Reproductive Health	Jacobson, J and Pantelias, A and Williamson, M and Kjetland, E F and Krentel, A and Gyapong, M and Mbabazi, P S and Djirmay, A G	Not relevant
550	Addressing barriers of community participation and access to mass drug administration for lymphatic filariasis elimination in coastal kenya using a participatory approach	2020	PLoS Neglected Tropical Diseases	Njomo, D W and Kibe, L W and Kimani, B W and Okoyo, C and Omondi, W P and Sultani, H M	Not relevant
551	Addressing ethical, social, and cultural issues in global health research	2013	PLoS Neglected Tropical Diseases	Lavery, J V and Green, S K and Bandewar, S V S and Bhan, A and Daar, A and Emerson, C I and Masum, H and Randazzo, F M and Singh, J A and Upshur, R E G and Singer, P A	Not relevant
552	Addressing inequality and exclusion - the opinion of people affected by leprosy in Africa and Asia, as to what should be included in any post Millennium Development Goal framework	2014	Leprosy Review	Arulanantham, S	Not relevant
553	Addressing Inequity: Neglected Tropical Diseases and Human Rights	2018	Health and human rights	Sun, N and Amon, J J	Not relevant
554	Addressing neglected tropical diseases in Africa: A gender perspective	2023	Health Science Reports	Shomuyiwa, D O and George, N S and Sunday, B A and Omotayo, F O and Mwaba, M and David, S C and Nabiryo, M and Yangaza, Y	Not relevant
555	Addressing neglected tropical diseases in Africa: a health equity perspective	2023	Global health research and policy	George, N S and David, S C and Nabiryo, M and Sunday, B A and Olanrewaju, O F and Yangaza, Y and Shomuyiwa, D O	Not relevant
556	Addressing the most neglected diseases through an open research model: The discovery of fenarimols as novel drug candidates for eumycetoma	2018	Medical Mycology	Lim, W	Not relevant
557	Addressing the most neglected diseases through an open research model: The discovery of fenarimols as novel drug candidates for eumycetoma	2018	PLoS Neglected Tropical Diseases	Lim, W and Melse, Y and Konings, M and Phat Duong, H and Eadie, K and Laleu, B and Perry, B and Todd, M H and Ioset, J R and van de Sande, W W J	Not relevant
558	Addressing vulnerability, building resilience: Community-based adaptation to vector-borne diseases in the context of global change	2017	Infectious Diseases of Poverty	Bardosh, K L and Ryan, S and Ebi, K and Welburn, S and Singer, B	Not relevant
559	Adenylyl cyclase type 9 gene polymorphisms are associated with asthma and allergy in Brazilian children	2017	Molecular Immunology	Teixeira, H M P and Alcantara-Neves, N M and Barreto, M and Figueiredo, C A and Costa, R S	Not relevant
560	Adherence to artemether-lumefantrine drug combination: a rural community experience six years after change of malaria treatment policy in Tanzania	2014	Malaria Journal	Minzi, O and Maige, S and Sasi, P and Ngasala, B	Not relevant
561	Adherence to artemisinin-based combination therapy for the treatment of malaria: a systematic review of the evidence	2014	Malaria Journal	Banek, K and Lalani, M and Staedke, S G and Chandramohan, D	secondary study
562	Adherence to chemoprophylaxis and Plasmodium falciparum anti-circumsporozoite seroconversion in a prospective cohort study of Dutch short-term travelers	2013	PLoS ONE	Belderok, S M and Hoek, A van den and Roeffen, W and Sauerwein, R and Sonder, G J B	Not relevant
563	Adherence to community versus facility-based delivery of monthly malaria chemoprevention with dihydroartemisinin-piperaquine for the post-discharge management of severe anemia in Malawian children: A cluster randomized trial	2021	PLoS ONE	Nkosi-Gondwe, T and Robberstad, B and Mukaka, M and Idro, R and Opoka, R O and Banda, S and Kuhl, M J and Ter Kuile, F O and Blomberg, B and Phiri, K S	Not relevant
564	Adherence to malaria diagnosis and treatment guidelines among healthcare workers in Ogun State, Nigeria	2016	BMC Public Health	Bamiselu, O F and Ajayi, I and Fawole, O and Dairo, D and Ajumobi, O and Oladimeji, A and Steven, Y	Not relevant
565	Adherence to national guidelines for the diagnosis and management of severe malaria: a nationwide, cross-sectional survey in Malawi, 2012	2016	Malaria Journal	Shah, M P and Briggs-Hagen, M and Chinkhumba, J and Bauleni, A and Chalira, A and Moyo, D and Dodoli, W and Luhanga, M and Sande, J and Ali, D and Gutman, J and Mathanga, D P and Lindblade, K A	Not relevant
566	Administration of Hookworm Excretory/Secretory Proteins Improves Glucose Tolerance in a Mouse Model of Type 2 Diabetes	2022	Biomolecules	Khudhair, Z and Alhallaf, R and Eichenberger, R M and Field, M and Krause, L and Sotillo, J and Loukas, A	Not relevant
567	Administration of ivermectin to peridomestic cattle: a promising approach to target the residual transmission of human malaria	2015	Malaria Journal	Pooda, H S and Rayaisse, J B and Hien, D F de S and Lefevre, T and Yerbanga, S R and Bengaly, Z and Dabire, R K and Belem, A M G and Sidibe, I and Solano, P and Mouline, K	Not relevant
568	Adoption and sustained use of the arborloo in rural Ethiopia: a cross-sectional study	2015	Journal of Water, Sanitation and Hygiene for Development	Fry, D and Dejene, Mideksa and Argaw, Ambelu and Yeshewahareg, Feyisa and Bekele, Abaire and Cunliffe, K and Freeman, M C	Not relevant
569	Adoption of alternative life cycles in a parasitic trematode is linked to microbiome differences	2023	Biology letters	Salloum, P M and Jorge, F and Dheilly, N M and Poulin, R	Not relevant
570	Adoption of community-based strategies for sustainable vector control and prevention	2023	BMC public health	Rivera, E P and Arrivillaga, M R and Juarez, J G and De Urioste-Stone, S M and Berganza, E and Pennington, P M	Not relevant
571	Adoption of evidence-based interventions in local health departments: "1-2-3 Pap NC". (Themed Section: Reduce cervical cancer incidence using evidence-based programs in community settings.)	2015	American Journal of Preventive Medicine	Winterbauer, N L and Bridger, C M and Tucker, A and Rafferty, A P and Luo, H B	Not relevant
572	ADP is a vasodilator component from Lasiodora sp. mygalomorph spider venom	2013	Toxicon	Horta, C C and Rezende, B A and Oliveira-Mendes, B B R and Carmo, A O and Capettini, L S A and Silva, J F and Gomes, M T and Chavez-Olortegui, C and Bravo, C E S and Lemos, V S and Kalapothakis, E	Not relevant
573	Adult blood-feeding tsetse flies, trypanosomes, microbiota and the fluctuating environment in sub-Saharan Africa	2015	ISME Journal	Geiger, A and Ponton, F and Simo, G	Not relevant
574	Adult sports-related traumatic brain injury in United States trauma centers	2016	Neurosurgical focus	Winkler, E A and Yue, J K and Burke, J F and Chan, A K and Dhall, S S and Berger, M S and Manley, G T and Tarapore, P E	Not relevant
575	Advanced biofilm analysis in streams receiving organic deicer runoff	2020	PLoS ONE	Nott, M A and Driscoll, H E and Takeda, M and Vangala, M and Corsi, S R and Tighe, S W	Not relevant
576	Advances and perspectives of the use of the entomopathogenic fungi Beauveria bassiana and metarhizium anisopliae for the control of arthropod pests in poultry production	2014	Brazilian Journal of Poultry Science	Oliveira, D G P and Alves, L F A and Sosa-Gomez, D R	Not relevant
577	Advances in development of new treatment for leishmaniasis	2015	BioMed Research International	Menezes, J P B de and Guedes, C E S and Petersen, A L de O A and Fraga, D B M and Veras, P S T	Not relevant
578	Advances in diagnosis and spatial analysis of cysticercosis and taeniasis	2013	Parasitology	Raoul, F and Li, T and Sako, Y and Chen, X and Long, C and Yanagida, T and Wu, Y and Nakao, M and Okamoto, M and Craig, P S and Giraudoux, P and Ito, A	Not relevant
579	Advances in diagnosis and spatial analysis of cysticercosis and taeniasis. (Special Issue: Control of cestode zoonoses in Asia: role of basic and applied science.)	2013	Parasitology	Raoul, F and Li, TiaoYing and Sako, Y and Chen, XingWang and Long, ChangPing and Yanagida, T and Wu, YunFei and Nakao, M and Okamoto, M and Craig, P S and Giraudoux, P and Ito, A	Not relevant
580	Advances in diagnosis of gastrointestinal nematodes in livestock and companion animals	2022	Advances in Parasitology	Rinaldi, L and Krucken, J and Martinez-Valladares, M and Pepe, P and Maurelli, M P and de Queiroz, C and Castilla Gomez de Aguero, V and Wang, T and Cringoli, G and Charlier, J and Gilleard, J S and von Samson-Himmelstjerna, G	Not relevant
581	Advances in Diagnosis of Schistosomiasis: Focus on Challenges and Future Approaches	2023	International Journal of General Medicine	Chala, B	Not relevant
582	Advances in neglected tropical disease vaccines: developing relative potency and functional assays for the Na-GST-1/Alhydrogel hookworm vaccine	2017	PLoS Neglected Tropical Diseases	Brelsford, J B and Plieskatt, J L and Yakovleva, A and Jariwala, A and Keegan, B P and Peng, Jin and Xia, PengJun and Li, GuangZhao and Campbell, D and Periago, M V and Correa-Oliveira, R and Bottazzi, M E and Hotez, P J and Diemert, D and Bethony, J M	Not relevant
583	Advances in the diagnosis of human schistosomiasis	2015	Clinical Microbiology Reviews	Weerakoon, K G A D and Gobert, G N and Cai, PengFei and McManus, D P	Excluded: not relevant
584	Advances in the study on the interaction between helminths and intestinal flora. [Chinese]	2017	Zhongguo Weishengtaxixue Zazhi / Chinese Journal of Microecology	Yang, GuiLian and Xing, Xin	Excluded: not relevant
585	Advances in vaccine development for human trichuriasis	2021	Parasitology	Hayon, J and Weatherhead, J and Hotez, P J and Bottazzi, M E and Zhan, B	Excluded: not relevant
586	Advancing human rights in patient care through higher education in Eastern Europe and Central Asia. (Special Issue: Human rights in patient care.)	2013	Health and Human Rights: An International Journal	Ezer, T and Overall, J	Excluded: not relevant
587	Advancing the application of systems thinking in health: why cure crowds out prevention	2014	Health Research Policy and Systems	Bishai, D and Paina, L and Li, Q F and Peters, D H and Hyder, A	Excluded: not relevant
588	Adverse drug reactions among patients admitted with infectious diseases at a Brazilian hospital	2016	Revista da Sociedade Brasileira de Medicina Tropical	Saavedra, P A and Meiners, M M M de A and Lopes, L C and Silva, E V da and Silva, D L M da and Noronha, E F and Toledo, M I de	Excluded: not relevant
589	Adverse socioeconomic conditions and oocyst-related factors are associated with congenital toxoplasmosis in a population-based study in Minas Gerais, Brazil	2014	PLoS ONE	Carellos, E V M and Andrade, G M Q de and Vasconcelos-Santos, D V and Januario, J N and Romanelli, R M C and Abreu, M N S and Silva, F M da and Loures, I R C and Andrade, J Q de and Caiaffa, W T	Excluded: not relevant
590	Advocating for both environmental and clinical approaches to control human strongyloidiasis	2016	Pathogens	Beknazarova, M and Whiley, H and Ross, K	Excluded: not relevant
591	Advocating for malaria elimination - learning from the successes of other infectious disease elimination programmes	2014	Malaria Journal	Whittaker, M A and Dean, A J and Chancellor, A	Excluded: not relevant
592	Aedes albopictus bionomics data collection by citizen participation on procida island, a promising mediterranean site for the assessment of innovative and community-based integrated pest management methods	2021	PLoS Neglected Tropical Diseases	Caputo, B and Langella, G and Petrella, V and Virgillito, C and Manica, M and Filipponi, F and Varone, M and Primo, P and Puggioli, A and Bellini, R and D'Antonio, C and Iesu, L and Tullo, L and Rizzo, C and Longobardi, A and Sollazzo, G and Perrotta, M M and Fabozzi, M and Palmieri, F and Saccone, G and Rosa, R and Torre, A D and Salvemini, M	Excluded: not relevant
593	AEEMA Day: Epidemiology of Investigation, 24-25 March 2016. [French]	2016	Epidemiologie et Sante Animale		Excluded: not relevant
594	Aerobic bacterial flora of biotic and abiotic compartments of a hyperendemic Zoonotic Cutaneous Leishmaniasis (ZCL) focus	2015	Parasites and Vectors	Maleki-Ravasan, N and Oshaghi, M A and Afshar, D and Arandian, M H and Hajikhani, S and Akhavan, A A and Yakhchali, B and Shirazi, M H and Rassi, Y and Jafari, R and Aminian, K and Fazeli-Varzaneh, R A and Durvasula, R	Excluded: not relevant
595	Aerobic exercise reduces hypertension in women with Chagas Disease. [Portuguese]	2014	Revista Brasileira de Medicina do Esporte	Lopes, W da S and Cuman, R K N and Guedes, T A and Araujo, S M de and Gomes, M L	Excluded: not relevant
596	Aerobic microflora and endoparasites of freshly shot wild agouti (Dasyprocta leporina) in Trinidad, West Indies	2016	Journal of Zoo and Wildlife Medicine	Suepaul, R and Charles, R and Dziva, F	Excluded: not relevant
597	Aetiology and frequency of cervico-vaginal infections among Mexican women	2013	African Journal of Microbiology Research	Hernandez-Martinez, F and Hernandez-Garcia, J A and Martinez-Pena, M D and Muniz-Becerril, B L and Hernandez-Cortez, C and Castro-Escarpulli, G and Aguilera-Arreola, M G	Excluded: not relevant
598	Aetiology and outcomes of cirrhosis and hepatocellular carcinoma in Blantyre, Malawi	2023	Journal of Hepatology	Stockdale, A and Kreuels, B and Shawa, I and Silungwe, N and Chetcuti, K and Joekes, E and Mbale, B and Mallewa, J and Tannich, E and Weiler-Normann, C and Luetgehetmann, M and Finch, P and Thomson, E and Geretti, A M and Gordon, M and Luetgehetman, M and Finch, P and Thomson, E and Geretti, A M and Gordon, M	Excluded: not relevant
599	Aetiology of fever in returning travellers and migrants: A systematic review and meta-analysis	2020	Journal of Travel Medicine	Buss, I and Genton, B and D'Acremont, V	Excluded: not relevant
600	Affect and risk and benefit perception of individuals related to acai, Coari County, State of Amazonas. [Portuguese]	2014	Acta Amazonica	Santos, G F dos and Salay, E	Excluded: not relevant
601	Affinity proteomics reveals elevated muscle proteins in plasma of children with cerebral malaria	2014	PLoS Pathogens	Bachmann, J and Burte, F and Pramana, S and Conte, I and Brown, B J and Orimadegun, A E and Ajetunmobi, W A and Afolabi, N K and Akinkunmi, F and Omokhodion, S and Akinbami, F O and Shokunbi, W A and Kampf, C and Pawitan, Y and Uhlen, M and Sodeinde, O and Schwenk, J M and Wahlgren, M and Fernandez-Reyes, D and Nilsson, P	Excluded: not relevant
602	Afforestation suppresses oncomelania hupensis snail density through influencing algae in beaches of the dongting lake	2021	PLoS Neglected Tropical Diseases	Yang, X and Zhang, Q and Ma, L and Sun, Q X and Liang, S and Zhou, J X	Excluded: not relevant
603	African health leaders: making change and claiming the future	2014	African health leaders: making change and claiming the future	Omaswa, F and Crisp, N	Excluded: not relevant
604	African programme for onchocerciasis control 1995-2015: updated health impact estimates based on new disability weights	2014	PLoS Neglected Tropical Diseases	Coffeng, L E and Stolk, W A and Zoure, H G M and Veerman, J L and Agblewonu, K B and Murdoch, M E and Noma, M and Fobi, G and Richardus, J H and Bundy, D A P and Habbema, D and Vlas, S J de and Amazigo, U V	Excluded: not relevant
605	African programme for onchocerciasis control: progress report, 2013-2014. [French, English]	2014	Weekly Epidemiological Record		Excluded: not relevant
606	African Programme for Onchocerciasis Control: progress report, 2014-2015	2015	Weekly Epidemiological Record		Excluded: not relevant
607	African snail: just an introduced species or a public health problem? [Portuguese]	2016	Acta Biomedica Brasiliensia	Almeida, M N	Excluded: not relevant
608	Age and sex prevalence of infectious dermatoses among primary school children in a rural South-Eastern Nigerian community	2015	Pan African Medical Journal	Kalu, E I and Wagbatsoma, V and Ogbaini-Emovon, E and Nwadike, V U and Ojide, C K	Excluded: not relevant
609	Age modifies the immunologic response and clinical presentation of American tegumentary leishmaniasis	2015	American Journal of Tropical Medicine and Hygiene	Carvalho, A M and Amorim, C F and Barbosa, J L S and Lago, A S and Carvalho, E M	Excluded: not relevant
610	Age structure of owned dogs under compulsory culling in a visceral leishmaniasis endemic area	2016	Cadernos de Saude Publica	Bortoletto, D V and Utsunomiya, Y T and Perri, S H V and Ferreira, F and Nunes, C M	Excluded: not relevant
611	Age-related factors influencing the occurrence of undernutrition in northeastern Ethiopia	2015	BMC public health	Abraham, Degarege and Elifaged, Hailemeskel and Berhanu, Erko and Degarege, A and Hailemeskel, E and Erko, B	Excluded: not relevant
612	Age-specific malaria seroprevalence rates: a cross-sectional analysis of malaria transmission in the Ouest and Sud-Est departments of Haiti	2014	Malaria Journal	Fricken, M E von and Weppelmann, T A and Lam, B and Eaton, W T and Schick, L and Masse, R and Rochars, M V B de and Existe, A and Larkin III, J and Okech, B A	Excluded: not relevant
613	Agency, access, and Anopheles: neighborhood health perceptions and the implications for community health interventions in Accra, Ghana	2015	Global Health Action	Jankowska, M M and Stoler, J and Ofiesh, C and Rain, D and Weeks, J R	Excluded: not relevant
614	Aggregation patterns of helminth populations in the introduced fish, Liza haematocheilus (Teleostei: Mugilidae): disentangling host-parasite relationships	2019	International Journal for Parasitology	Sarabeev, V and Balbuena, J A and Morand, S	Excluded: not relevant
615	Agreement among four drug information sources for the occurrence of warfarin drug interactions in Brazilian heart disease patients with a high prevalence of Trypanosoma cruzi infection	2013	European Journal of Clinical Pharmacology	Martins, M A P and Ribeiro, D D and Nobre, V A and Pereira, F R and Cesar, C C and Rocha, M O C and Ribeiro, A L P	Excluded: not relevant
616	Agricultural medicine: rural occupational and environmental health, safety, and prevention	2016	Agricultural medicine: rural occupational and environmental health, safety, and prevention	Donham, K J and Thelin, A	Excluded: not relevant
617	Agro-ecology, household economics and malaria in Uganda: empirical correlations between agricultural and health outcomes	2014	Malaria Journal	Wielgosz, B and Kato, E and Ringler, C	Excluded: not relevant
618	Agrochemical pollution increases abundance of schistosoma host snails in Western Kenya	2019	Transactions of the Royal Society of Tropical Medicine and Hygiene	Ganatra, A A and Becker, J and Kandie, F and Muehlbauer, L and McOdimba, F and Torto, B and Lelo, E and Brack, W and Fillinger, U and Liess, M	Excluded: not relevant
619	AI-based AlphaFold2 significantly expands the structural space of the autophagy pathway	2023	Autophagy	Malhotra, N and Khatri, S and Kumar, A and Arun, A and Daripa, P and Fatihi, S and Venkadesan, S and Jain, N and Thukral, L	Excluded: not relevant
620	Air travel is associated with intracontinental spread of dengue virus serotypes 1-3 in Brazil	2014	PLoS Neglected Tropical Diseases	Nunes, M R T and Palacios, G and Faria, N R and Sousa, E C and Pantoja, J A and Rodrigues, S G and Carvalho, V L and Medeiros, D B A and Savji, N and Baele, G and Suchard, M A and Lemey, P and Vasconcelos, P F C and Lipkin, W I	Excluded: not relevant
621	Akkermansia muciniphila participates in the host protection against helminth-induced cardiac fibrosis via TLR2	2023	PLoS Pathogens	Wang, J and Liu, X and Sun, R and Mao, H and Liu, M and Jin, X	Excluded: not relevant
622	Albendazole and ivermectin for the control of soil-transmitted helminths in an area with high prevalence of Strongyloides stercoralis and hookworm in northwestern Argentina: A community-based pragmatic study	2017	PLOS NEGLECTED TROPICAL DISEASES	Echazu, A and Juarez, M and Vargas, P A and Cajal, S P and Cimino, R O and Heredia, V and Caropresi, S and Paredes, G and Arias, L M and Abril, M and Gold, S and Lammie, P and Krolewiecki, A J and EchazÃº, A and Juarez, M and Vargas, P A and Cajal, S P and Cimino, R O and Heredia, V and Caropresi, S and Paredes, G and Arias, L M and Abril, M and Gold, S and Lammie, P and Krolewiecki, A J	Included
623	Alkaloid constituents of the Amaryllidaceae plant Amaryllis belladonna L	2017	Molecules	Tallini, L R and Andrade, J P de and Kaiser, M and Viladomat, F and Nair, J J and Zuanazzi, J A S and Bastida, J	Excluded: not relevant
624	All that glisters is not gold: sampling-process uncertainty in disease-vector surveys with false-negative and false-positive detections	2014	PLoS Neglected Tropical Diseases	Abad-Franch, F and Valenca-Barbosa, C and Sarquis, O and Lima, M M	Excluded: not relevant
625	All that is blood is not schistosomiasis: experiences with reagent strip testing for urogenital schistosomiasis with special consideration to very-low prevalence settings	2015	Parasites and Vectors	Krauth, S J and Greter, H and Stete, K and Coulibaly, J T and Traore, S I and Ngandolo, B N R and Achi, L Y and Zinsstag, J and N'Goran, E K and Utzinger, J	Excluded: not relevant
626	Allele-specific antibodies to Plasmodium vivax merozoite surface protein-1: prevalence and inverse relationship to haemoglobin levels during infection	2016	Malaria Journal	Sepulveda, N and Morais, C G and Mourao, L C and Freire, M F and Fontes, C J F and Lacerda, M V G and Drakeley, C J and Braga, E M	Excluded: not relevant
627	Allelic Variation in a Single Genomic Region Alters the Microbiome of the Snail Biomphalaria glabrata	2018	Journal of Heredity	Allan, E R O and Tennessen, J A and Sharpton, T J and Blouin, M S	Excluded: not relevant
628	Allergen skin test reactivity and asthma are inversely associated with ratios of IgG4/IgE and total IgE/allergen-specific IgE in Ugandan communities	2021	Clinical and Experimental Allergy	Nkurunungi, G and Nassuuna, J and Mpairwe, H and Kabagenyi, J and Nampijja, M and Sanya, R E and Webb, E L and Elliott, A M	Excluded: not relevant
629	Allergy and immunology in Africa: Challenges and unmet needs	2017	Journal of Allergy and Clinical Immunology	El-Gamal, Y M and Hossny, E M and El-Sayed, Z A and Reda, S M	Excluded: not relevant
630	Allergy clinics in the community: Patient convenience questionnaire feedback	2015	Clinical and Experimental Allergy	Swan, K and Fitzsimons, R and Brough, H	Excluded: not relevant
631	Alteration in Urease-producing Bacteria in the Gut Microbiomes of Patients with Inflammatory Bowel Diseases	2021	Journal of Crohn's and Colitis	Ryvchin, R and Dubinsky, V and Rabinowitz, K and Wasserberg, N and Dotan, I and Gophna, U	Excluded: not relevant
632	Alteration of the fecal microbiota in Chinese patients with Schistosoma japonicum infection.	2021	Alteration du microbiote fecal chez les patients chinois atteints d'une infection a Schistosoma japonicum.	Jiang, Yanyan and Yuan, Zhongying and Shen, Yujuan and Rosa, Bruce A and Martin, John and Cao, Shengkui and Zhou, Yanjiao and Mitreva, Makedonka and Cao, Jianping	Excluded: not relevant
633	Alteration of the serum biomarker profiles of visceral leishmaniasis during treatment	2014	European Journal of Clinical Microbiology & Infectious Diseases	Duthie, M S and Guderian, J and Vallur, A and Bhatia, A and Santos, P L dos and Melo, E V de and Jesus, A R de and Todt, M and Mondal, D and Almeida, R and Reed, S G	Excluded: not relevant
634	Alterations in cytokines and haematological parameters during the acute and convalescent phases of Plasmodium falciparum and Plasmodium vivax infections	2014	Memorias do Instituto Oswaldo Cruz	Rodrigues-da-Silva, R N and Lima Junior, J da C and Fonseca e Fonseca, B de P and Antas, P R Z and Baldez, A and Storer, F L and Santos, F and Banic, D M and Oliveira-Ferreira, J de	Excluded: not relevant
635	Alterations in evoked otoacoustic emissions by the use of meglumine antimoniate in American tegumentary leishmaniasis patients	2017	PLoS ONE	Bezerra, D C de O and Barcelos, R O de and Castro, E C de and Duarte, C C J and Oliveira, R de V C and Torraca, T S de S and Araujo-Melo, M H de and Braga, F P B and Terceiro, B R F and Paes, L R do N B and Schubach, A de O and Valete-Rosalino, C M	Excluded: not relevant
636	Alterations in serum paraoxonase-1 activity and lipid profile in chronic alcoholic patients infected with Strongyloides stercoralis	2017	Acta Tropica	Ines, E de J and Silva, M L S and Souza, J N de and Galvao, A A and Teixeira, M C A and Soares, N M	Excluded: not relevant
637	Alterations of Gut Microbiome and Metabolite Profiling in Mice Infected by Schistosoma japonicum	2020	Frontiers in Immunology	Hu, Y and Chen, J and Xu, Y and Huang, P and Ma, Y and Gao, M and Cheng, S and Zhou, H and Lv, Z	Excluded: not relevant
638	Alterations of the mice gut microbiome via schistosoma japonicum ova-induced granuloma	2019	Frontiers in Microbiology	Zhao, Y and Yang, S and Li, B and Li, W and Wang, J and Chen, Z and Yang, J and Tan, H and Li, J	Excluded: not relevant
639	Altered Gut Microbiota Composition in Subjects Infected With Clonorchis sinensis	2018	Frontiers in Microbiology	Xu, M and Jiang, Z and Huang, W and Yin, J and Ou, S and Jiang, Y and Meng, L and Cao, S and Yu, A and Cao, J and Shen, Y	Excluded: not relevant
640	Altered gut microbiota in temporal lobe epilepsy with anxiety disorders	2023	Frontiers in Microbiology	Wei, S and Mai, Y and Hu, L and Zheng, R and Zheng, D and Chen, W and Cai, Y and Wang, J	Excluded: not relevant
641	Alternative drug regimens and mass drug administration strategies for lymphatic filariasis and onchocerciasis elimination programmes	2015	Tropical Medicine and International Health	Weil, G J	Excluded: not relevant
642	Alternative host models for testing anti-protozoal or antifungal compounds and fungal infection	2018	Current Topics in Medicinal Chemistry	Torrecilhas, A C and Xander, P and Ferreira, K S and Batista, W L	Excluded: not relevant
643	Alternative prey use affects helminth parasite infections in grey wolves.	2016	The Journal of animal ecology	Friesen, Olwyn C and Roth, James D	Excluded: not relevant
644	Alternative strategy for the deworming of school-aged children in the north west and the south west regions of Cameroon in an insecure socio-political context	2018	American Journal of Tropical Medicine and Hygiene	Njie, V M and Mathilda, M and Tchuente, T and Oye, J and Akongo, S and Akame, J and Mbia, P and Fokam, C and Hendji, M and Zhang, Y and Reid, S	Excluded: not relevant
645	Alternative techniques for the control of gastrointestinal nematodes in small ruminants. [Portuguese]	2013	Arquivos do Instituto Biologico	Molento, M B and Verissimo, C J and Amarante, A T and Wyk, J A van and Chagas, A C S and Araujo, J V de and Borges, F A	Excluded: not relevant
646	Alternative transmission routes in the malaria elimination era: an overview of transfusion-transmitted malaria in the Americas	2017	Malaria Journal	Alho, R M and Machado, K V A and Val, F F A and Fraiji, N A and Alexandre, M A A and Melo, G C and Recht, J and Siqueira, A M and Monteiro, W M and Lacerda, M V G	Excluded: not relevant
647	Altitude, temperature, and malaria vectors in Nainital and Udham Singh Nagar districts of Uttarakhand, India: an evidence-based study	2013	Journal of Vector Borne Diseases	Dhiman, R C and Yadav, Y K and Shweta, Saraswat and Poonam, Singh	Excluded: not relevant
648	Altitudinal and seasonal differences of tick communities in dogs from pastoralist tribes of Northern Kenya	2015	Veterinary Parasitology	D'Amico, G and Dumitrache, M O and Siroky, P and Albrechtova, K and Sloboda, M and Domscedilla~a, C and Sandor, A D and Balazsi, R and Kanyari, P W N and Modry, D and Mihalca, A D	Excluded: not relevant
649	Altitudinal population structure and microevolution of the malaria vector Anopheles cruzii (Diptera: Culicidae)	2014	Parasites and Vectors	Lorenz, C and Marques, T C and Sallum, M A M and Suesdek, L	Excluded: not relevant
650	Alveolar echinococcosis in a highly endemic area of northern Slovakia between 2000 and 2013	2014	Eurosurveillance	Antolova, D and Miterpakova, M and Radonak, J and Hudackova, D and Szilagyiova, M and Zacek, M	Excluded: not relevant
651	Alveolar echinococcosis: how knowledgeable are primary care physicians and pharmacists in the Franche-Comte region of France?	2015	Acta Parasitologica	Bourgeois, B and Marguet, P and Gbaguidi-Haore, H and Knapp, J and Said-Ali, Z and Demonmerot, F and Bresson-Hadni, S and Millon, L and Bellanger, A P	Excluded: not relevant
652	Amaurocine: anti-Trichomonas vaginalis protein produced by the basidiomycete Amauroderma camerarium	2016	Experimental Parasitology	Duarte, M and Seixas, A and Carvalho, M P de and Tasca, T and Macedo, A J	Excluded: not relevant
653	Amazonian head lice-specific genotypes are putatively pre-Columbian	2013	American Journal of Tropical Medicine and Hygiene	Boutellis, A and Veracx, A and Abrahao, J and Raoult, D	Excluded: not relevant
654	Amazonian plant natural products: perspectives for discovery of new antimalarial drug leads	2013	Molecules	Pohlit, A M and Lima, R B S and Frausin, G and Rocha e Silva, L F and Lopes, S C P and Moraes, C B and Cravo, P and Lacerda, M V G and Siqueira, A M and Freitas Junior, L H and Costa, F T M	Excluded: not relevant
655	Amazonian triatomine biodiversity and the transmission of Chagas disease in French Guiana: In Medio Stat Sanitas	2016	PLoS Neglected Tropical Diseases	Peneau, J and Nguyen, A and Flores-Ferrer, A and Blanchet, D and Gourbiere, S	Excluded: not relevant
656	Ambispective cohort study of bovine cysticercosis from slaughterhouses with Municipal Inspection Service (SIM) in the southern Rio Grande do Sul, Brazil. [Portuguese]	2015	Revista de Patologia Tropical	Teixeira, J L R and Recuero, A L C and Brod, C S	Excluded: not relevant
657	Amblyomma sculptum tick saliva: a-Gal identification, antibody response and possible association with red meat allergy in Brazil	2016	International Journal for Parasitology	Araujo, R N and Franco, P F and Rodrigues, H and Santos, L C B and McKay, C S and Sanhueza, C A and Brito, C R N and Azevedo, M A and Venuto, A P and Cowan, P J and Almeida, I C and Finn, M G and Marques, A F	Excluded: not relevant
658	American cutaneous leishmaniasis cases in the metropolitan region of Manaus, Brazil: association with climate variables over time	2015	Geospatial Health	Souza, R A F de and Andreoli, R V and Kayano, M T and Carvalho, A L	Excluded: not relevant
659	American Cutaneous Leishmaniasis occurrence in the region of State Parks Aguapei and Rio do Peixe/SP. [Portuguese]	2016	Colloquium Vitae	Henriques, N P and D'Andrea, L A Z and Guimaraes, R B	Excluded: not relevant
660	American cutaneous leishmaniasis with unusual clinical presentation and response to treatment	2016	Revista do Instituto de Medicina Tropical de Sao Paulo	Fernandes, A C B S and Pedroso, R B and Venazzi, E A S and Zanzarini, P D and Aristides, S M A and Lonardoni, M V C and Silveira, T G V	Excluded: not relevant
661	American Cutaneous Leishmaniasis: clinical, epidemiological study. [Portuguese]	2016	Revista da Universidade Vale do Rio Verde	Xavier, K D and Mendes, F C F and Rossi-Barbosa, L A R	Excluded: not relevant
662	American cutaneous leishmaniasis: epidemiological profile of patients treated in Londrina from 1998 to 2009	2013	Anais Brasileiros de Dermatologia	Pontello Junior, R and Gon, A dos S and Ogama, A	Excluded: not relevant
663	American cutaneous leishmaniasis: in situ immune response of patients with recent and late lesions	2017	Parasite Immunology	Gomes, A H S and Martines, R B and Kanamura, C T and Barbo, M L P and Iglezias, S D and Lindoso, J A L and Pereira-Chioccola, V L	Excluded: not relevant
664	American Indians, substance use, and sexual behavior: do predictors of sexually transmitted infections explain the race gap among young adults?	2015	Sexually Transmitted Diseases	Eitle, D and Greene, K and Eitle, T M	Excluded: not relevant
665	American Society of Tropical Medicine and Hygiene, 63rd Annual Meeting	2013	American Journal of Tropical Medicine and Hygiene. Conference: 63rd Annual Meeting of the American Society of Tropical Medicine and Hygiene, ASTMH	Anonymous	Excluded: not relevant
666	American tegumentary leishmaniasis - a case of therapeutic challenge	2014	Anais Brasileiros de Dermatologia	Couto, D V and Hans Filho, G and Medeiros, M Z and Vicari, C F S and Barbosa, A B and Takita, L C	Excluded: not relevant
667	American tegumentary leishmaniasis caused by Leishmania (Viannia) braziliensis: assessment of parasite genetic variability at intra- and inter-patient levels	2013	Parasites and Vectors	Oliveira, F S and Valete-Rosalino, C M and Pacheco, S J B and Costa, F A and Schubach, A O and Pacheco, R S	Excluded: not relevant
668	American tegumentary leishmaniasis: an uncommon clinical and histopathological presentation	2013	Anais Brasileiros de Dermatologia	Adriano, A L and Leal, P A B and Breckenfeld, M P and Costa, I dos S and Almeida, C and Sousa, A R D de	Excluded: not relevant
669	American tegumentary leishmaniasis: effectiveness of an immunohistochemical protocol for the detection of Leishmania in skin	2013	PLoS ONE	Alves, C F and Alves, C F and Figueiredo, M M and Souza, C C and Machado-Coelho, G L L and Melo, M N and Tafuri, W L and Raso, P and Soares, R P and Tafuri, W L	Excluded: not relevant
670	American tegumentary leishmaniasis: mRNA expression for Th1 and Treg mediators are predominant in patients with recent active disease	2016	Immunobiology	Souza, M A and Almeida, T M and Castro, M C A B and Oliveira-Mendes, A P and Almeida, A F and Oliveira, B C and Rocha, L F and Medeiros, A C R and Brito, M E F and Dessein, A J J and Pereira, V R A	Excluded: not relevant
671	American trypanosomiasis, a new look at its treatment. [Spanish]	2016	Anales de la Facultad de Medicina	Sanchez, E and Velez, M C and Restrepo, M and Sebastian Marin, J and Gallego, D	Excluded: not relevant
672	Ammonia exposure alters the expression of immune-related and antioxidant enzymes-related genes and the gut microbial community of crucian carp (Carassius auratus)	2017	Fish & Shellfish Immunology	Qi, XiaoZhou and Xue, MingYang and Yang, ShiBo and Zha, JiWei and Wang, GaoXue and Ling, Fei	Excluded: not relevant
673	Amoebae as a tool to isolate new bacterial species, to discover new virulence factors and to study the host-pathogen interactions. (Special Section: Methods in pathogen discovery.)	2014	Microbial Pathogenesis	Tosetti, N and Croxatto, A and Greub, G	Excluded: not relevant
674	Amphibian Host and Skin Microbiota Response to a Common Agricultural Antimicrobial and Internal Parasite	2019	Microbial ecology.	Hernandez-Gomez, O and Wuerthner, V and Hua, J	Excluded: not relevant
675	Amphibian Host and Skin Microbiota Response to a Common Agricultural Antimicrobial and Internal Parasite.	2020	Microbial ecology	Hernandez-Gomez, Obed and Wuerthner, Vanessa and Hua, Jessica	Excluded: not relevant
676	AMS Spring Southeast Sectional Meeting, The University of Alabama in Huntsville, Alabama, USA, 27-29 March 2015	2017	Journal of Biological Dynamics		Excluded: not relevant
677	An Abeis procera-derived tetracyclic triterpene containing a steroid-like nucleus core and a lactone side chain attenuates in vitro survival of both Fasciola hepatica and Schistosoma mansoni	2018	International journal for parasitology. Drugs and drug resistance	Whiteland, Helen L and Chakroborty, Anand and Forde-Thomas, Josephine E and Crusco, Alessandra and Cookson, Alan and Hollinshead, Jackie and Fenn, Caroline A and Bartholomew, Barbara and Holdsworth, Peter A and Fisher, Maggie and Nash, Robert J and Hoffmann, Karl F	Excluded: not relevant
678	An acetone extract of Clausena anisata may be a potential control agent for flies encountered in cutaneous myiasis	2016	Onderstepoort Journal of Veterinary Research	Mukandiwa, L and Eloff, J N and Sibanda, D R and Naidoo, V	Excluded: not relevant
679	An adjusted bed net coverage indicator with estimations for 23 African countries	2013	Malaria Journal	Vanderelst, D and Speybroeck, N	Excluded: not relevant
680	An analysis of social dimensions of podoconiosis and leprosy on affected households in endemic health districts of the North West Region of Cameroon	2022	SSM - Population Health	Tembei, A M and Kengne-Ouafo, J A and John, B and Nji, T M and Enyong, P and Nkuo-Akenji, T and Davey, G and Wanji, S	Excluded: not relevant
681	An analysis of the costs of Uganda's Child Days Plus: do low costs reveal an efficient program or an underfinanced one?	2014	Food and nutrition bulletin	Fiedler, J L and Semakula, R	Excluded: not relevant
682	An analysis of the spatiotemporal distribution of American cutaneous leishmaniasis in counties located along road and railway corridors in the State of Maranhao, Brazil	2013	Revista da Sociedade Brasileira de Medicina Tropical	Goncalves Neto, V S and Barros Filho, A K D and Santos, A M dos and Prazeres, M P C de S and Bezerril, A C R and Fonseca, A V de L and Rebelo, J M M	Excluded: not relevant
683	An analysis of two island groups as potential sites for trials of transgenic mosquitoes for malaria control	2013	Evolutionary Applications	Marsden, C D and Cornel, A and Lee, Y S and Sanford, M R and Norris, L C and Goodell, P B and Nieman, C C and Han, S and Rodrigues, A and Denis, J and Ouledi, A and Lanzaro, G C	Excluded: not relevant
684	An analytical perspective of Global health initiatives in Tanzania and Zambia. (Special Issue: Health policy dialogue: lessons from Africa.)	2016	BMC Health Services Research	Mwisongo, A and Soumare, A N and Nabyonga-Orem, J	Excluded: not relevant
685	An appraisal of theoretical approaches to examining behaviours in relation to Human Papillomavirus (HPV) vaccination of young women	2015	Preventive Medicine	Ferrer, H B and Audrey, S and Trotter, C and Hickman, M	Excluded: not relevant
686	An approach of nutritional deficiency disorder among pregnant women	2019	International Journal of Pharmaceutical Research	Lingeswaran and Murali, R	Excluded: not relevant
687	An assessment of epidemiological trends of malaria in Lusaka Province of Zambia, 2009-2013	2015	Epidemiology: Open Access	Kalubula, M and Li, XiaoFeng and Liu, QiGui and Song, GuiRong	Excluded: not relevant
688	An assessment of implementation and effectiveness of mass drug administration for prevention and control of schistosomiasis and soil-transmitted helminths in selected southern Malawi districts	2022	BMC health services research	Makaula, P and Kayuni, S A and Mamba, K C and Bongololo, G and Funsanani, M and Musaya, J and Juziwelo, L T and Furu, P	Excluded: not relevant
689	An assessment of malaria diagnostic capacity and quality in Ghana and the Republic of Benin	2014	Transactions of the Royal Society of Tropical Medicine and Hygiene	Keating, J and Finn, T P and Eisele, T P and Dery, G and Biney, E and Kedote, M and Fayomi, B and Yukich, J O	Excluded: not relevant
690	An assessment of national surveillance systems for malaria elimination in the Asia Pacific	2017	Malaria Journal	Mercado, C E G and Ekapirat, N and Dondorp, A M and Maude, R J	Excluded: not relevant
691	An assessment of participatory integrated vector management for malaria control in Kenya	2015	Environmental Health Perspectives	Mutero, C M and Mbogo, C and Mwangangi, J and Imbahale, S and Kibe, L and Orindi, B and Girma, M and Njui, A and Lwande, W and Affognon, H and Gichuki, C and Mukabana, W R	Excluded: not relevant
692	An assessment of the level of awareness of the influence of tourism on the health conditions of locals in and around the Maasai Mara National Reserve, Kenya	2014	International Journal of Humanities and Social Science	Owino, E A and Wamunga, F W	Excluded: not relevant
693	An assessment of water related diseases in a Nigerian community	2015	Research Journal of Applied Sciences, Engineering and Technology	Omole, D O and Emenike, C P and Tenebe, I T and Akinde, A O and Badejo, A A	Excluded: not relevant
694	An atypical Toxoplasma gondii genotype in a rural Brazilian dog co-infected with Leishmania (Viannia) braziliensis	2015	Revista da Sociedade Brasileira de Medicina Tropical	Silva, R C da and Caffaro, K and Paula, C L and Risseti, R M and Langoni, H and Megid, J and Melanchauski, M S and Souza, K L and Takahira, R K and Machado, V M de V	Excluded: not relevant
695	An ecohealth assessment of poultry production clusters (PPCs) for the livelihood and biosecurity improvement of small poultry producers in Asia	2015	Infectious Diseases of Poverty	Wang, LiBin and Basuno, E and Tuan, Nguyen and Aengwanich, W and Ilham, N and Li, XiaoYun	Excluded: not relevant
696	An ecological assessment of the pollution status of the Danube River Basin in the Galati Region-Romania	2013	Journal of Water Resource and Protection	Ajeagah, G A and Cioroi, M and Praisler, M and Oana, C and Palela, M and Bahrim, G	Excluded: not relevant
697	An ecological model for quantitative risk assessment for schistosomiasis: the case of a patchy environment in the coastal tropical area of northeastern Brazil	2014	Risk Analysis	Duarte, H de O and Droguett, E L and Moura, M das C and Gomes, E C de S and Barbosa, C and Barbosa, V and Araujo, M	Excluded: not relevant
698	An ecological overview on the factors that drives to Trypanosoma cruzi oral transmission. (Special Issue: Ecology and diversity of Trypanosoma cruzi.)	2015	Acta Tropica	Noya, B A de and Gonzalez, O N	Excluded: not relevant
699	An economic assessment model of rural and remote satellite hemodialysis units	2015	PLoS ONE	Ferguson, T W and Zacharias, J and Walker, S R and Collister, D and Rigatto, C and Tangri, N and Komenda, P	Excluded: not relevant
700	An economic evaluation of expanding hookworm control strategies to target the whole community	2015	Parasites and Vectors	Turner, H C and Truscott, J E and Bettis, A A and Shuford, K V and Dunn, J C and Hollingsworth, T D and Brooker, S J and Anderson, R M	Excluded: not relevant
701	An economic evaluation of the posttreatment prophylactic effect of dihydroartemisinin-piperaquine versus artemether-lumefantrine for first-line treatment of Plasmodium falciparum malaria across different transmission settings in Africa	2015	American Journal of Tropical Medicine and Hygiene	Pfeil, J and Borrmann, S and Bassat, Q and Mulenga, M and Talisuna, A and Tozan, Y	Excluded: not relevant
702	An ecosystem approach to understanding and managing within-host parasite community dynamics. (Special Issue: Wildlife parasitology ecosystems.)	2015	Trends in Parasitology	Rynkiewicz, E C and Pedersen, A B and Fenton, A	Excluded: not relevant
703	An efficient immunization strategy for community networks	2013	PLoS ONE	Gong, Kai and Tang, Ming and Hui, PakMing and Zhang, HaiFeng and Do, YoungHae and Lai, YingCheng	Excluded: not relevant
704	An entomoepidemiological investigation of Chagas disease in the state of Ceara, Northeast Region of Brazil	2014	Cadernos de Saude Publica	Coutinho, C F de S and Souza-Santos, R and Teixeira, N F D and Georg, I and Gomes, T F and Boia, M N and Reis, N B dos and Maia, A de O and Lima, M M	Excluded: not relevant
705	An environmental assessment and risk map of Ascaris lumbricoides and Necator americanus distributions in Manufahi District, Timor-Leste	2017	PLoS Neglected Tropical Diseases	Wardell, R and Clements, A C A and Lal, A and Summers, D and Llewellyn, S and Campbell, S J and McCarthy, J and Gray, D J and S, V Nery	Excluded: not relevant
706	An epidemic of dengue-1 in a remote village in rural Laos	2013	PLoS Neglected Tropical Diseases	Dubot-Peres, A and Vongphrachanh, P and Denny, J and Phetsouvanh, R and Linthavong, S and Sengkeopraseuth, B and Khasing, A and Xaythideth, V and Moore, C E and Vongsouvath, M and Castonguay-Vanier, J and Sibounheuang, B and Taojaikong, T and Chanthongthip, A and Lamballerie, X de and Newton, P N	Excluded: not relevant
707	An epidemiological investigation of outbreak of project malaria in PHC area of Rajkot district, Gujarat, India, 2014	2014	Healthline, Journal of Indian Association of Preventive and Social Medicine	Kadri, A M and Varevadiya, C L and Sheth, A M and Rangoonwala, M M and Pathak, V H	Excluded: not relevant
708	An epidemiological model of the effects of insecticide-treated bed nets on malaria transmission	2015	PLoS ONE	Birget, P L G and Koella, J C	Excluded: not relevant
709	An epidemiological review on emerging and re-emerging parasitic infectious diseases in Malaysia	2019	Open Microbiology Journal	Alasil, S M and Abdullah, K A	Excluded: not relevant
710	An epidemiological study of A. cantonensis in Jamaica subsequent to an outbreak of human cases of eosinophilic meningitis in 2000	2016	Parasitology	Waugh, C A and Lindo, J F and Lorenzo-Morales, J and Robinson, R D	Excluded: not relevant
711	An Epidemiological Survey of Intestinal Parasitic Infection and the Socioeconomic Status of the Ethnic Minority People of Moken and Orang Laut	2023	Tropical Medicine and Infectious Disease	Wattano, S and Kerdpunya, K and Keawphanuk, P and Hunnangkul, S and Loimak, S and Tungtrongchitra, A and Wongkamchai, M and Wongkamchai, S	Excluded: not relevant
712	An equity dashboard to monitor vaccination coverage. (Special Theme: Vulnerable populations.)	2017	Bulletin of the World Health Organization	Arsenault, C and Harper, S and Arijit, Nandi and Rodriguez, J M M and Hansen, P M and Johri, M	Excluded: not relevant
713	An ethnobotanical study among Albanians and Aromanians living in the Rraice and Mokra areas of Eastern Albania	2015	Genetic Resources and Crop Evolution	Pieroni, A and Ibraliu, A and Abbasi, A M and Papajani-Toska, V	Excluded: not relevant
714	An ethnobotanical study of anti-malarial plants among indigenous people on the upper Negro River in the Brazilian Amazon	2015	Journal of Ethnopharmacology	Frausin, G and Hidalgo, A de F and Lima, R B S and Kinupp, V F and Ming, LinChau and Pohlit, A M and Milliken, W	Excluded: not relevant
715	An ethnobotanical study of medicinal plants used by ethnic people in Parbat district of western Nepal	2015	Journal of Ethnopharmacology	Malla, B and Gauchan, D P and Chhetri, R B	Excluded: not relevant
716	An ethnomedicinal survey of medicinal plants from a sacred forest of western Odisha, India	2016	International Journal of Phytomedicine	Pradhan, A and Mishra, S P and Behera, N	Excluded: not relevant
717	An evaluation of mass drug administration for lymphatic filariasis in Bidar district, Karnataka	2017	International Journal of Medical Science and Public Health	Prasad, K N and Anil, R	Excluded: Not related to STH
718	An evaluation of methods for assessing the quality of case management for inpatients with malaria in Benin	2014	American Journal of Tropical Medicine and Hygiene	Mace, K E and Gueye, A S and Lynch, M F and Tassiba, E M and Rowe, A K	Excluded: Not related to STH
719	An evaluation of microbial health risks to livestock fed with wastewater-irrigated forage crops	2014	Zoonoses and Public Health	Bevilacqua, P D and Bastos, R K X and Mara, D D	Excluded: Not related to STH
720	An evidence review of research on health interventions in humanitarian crises	2015	An evidence review of research on health interventions in humanitarian crises	Blanchet, K and Sistenich, V and Ramesh, A and Frison, S and Warren, E and Smith, J and Hossain, M and Knight, A and Lewis, C and Post, N and Woodward, A and Ruby, A and Dahab, M and Pantuliano, S and Roberts, B	Excluded: Not related to STH
721	An experimental hut evaluation of Olyset Plus, a long-lasting insecticidal net treated with a mixture of permethrin and piperonyl butoxide, against Anopheles fluviatilis in Odisha State, India	2016	Malaria Journal	Kasinathan, Gunasekaran and Sahu, S S and Tharmalingam, Vijayakumar and Swaminathan, Subramanian and Yadav, R S and Pigeon, O and Purushothaman, Jambulingam	Excluded: Not related to STH
722	An exploration into the psychological impact of leprosy in Sirajganj, Bangladesh	2019	Leprosy Review	Bow-Bertrand, A and Pahan, D and Mangeard-Lourme, J	Excluded: Not related to STH
723	An exploratory focus group study on experiences with snakebites: Health-seeking behaviour and challenges in rural communities of Kenya	2021	Transactions of the Royal Society of Tropical Medicine and Hygiene	Van Oirschot, J and Ooms, G I and Okemo, D J and Waldmann, B and Reed, T	Excluded: Not related to STH
724	An historical perspective on how advances in microscopic imaging contributed to understanding the Leishmania spp. and Trypanosoma cruzi host-parasite relationship	2014	BioMed Research International	Florentino, P T V and Real, F and Bonfim-Melo, A and Orikaza, C M and Ferreira, E R and Pessoa, C C and Lima, B R and Sasso, G R S and Mortara, R A	Excluded: Not related to STH
725	An imbalance between substance P and vasoactive intestinal polypeptide might contribute to the immunopathology of megaesophagus after Trypanosoma cruzi infection	2013	Human Pathology	Nascimento, R D and Martins, P R and Lisboa, A de S and Adad, S J and Silveira, A B M da and Reis, D D	Excluded: Not related to STH
726	An immunomics approach to schistosome antigen discovery: antibody signatures of naturally resistant and chronically infected individuals from endemic areas	2014	PLoS Pathogens	Gaze, S and Driguez, P and Pearson, M S and Mendes, T and Doolan, D L and Trieu, A and McManus, D P and Gobert, G N and Periago, M V and Oliveira, R C and Cardoso, F C and Oliveira, G and Nakajima, R and Jasinskas, A and Hung, C and Liang, L and Pablo, J and Bethony, J M and Felgner, P L and Loukas, A	Excluded: Not related to STH
727	An Important Milestone in Parasitology: Celebrating a Hundred Volumes of Advances in Parasitology	2018	Advances in Parasitology	Stothard, J R and Rollinson, D	Not relevant
728	An improved tool for household faeces management in rural Bangladeshi communities	2013	Tropical Medicine and International Health	Rebeca, Sultana and Mondal, U K and Rimi, N A and Unicomb, L and Winch, P J and Nazmun, Nahar and Luby, S P	Not relevant
729	An individual-level meta-analysis assessing the impact of community-level sanitation access on child stunting, anemia, and diarrhea: Evidence from DHS and MICS surveys	2017	PLoS Neglected Tropical Diseases	Larsen, D A and Grisham, T and Slawsky, E and Narine, L	secondary study
730	An innovative and user-friendly scoring system for standardised quantitative interpretation of the urine-based point-of-care strip test (POC-CCA) for the diagnosis of intestinal schistosomiasis: a proof-of-concept study	2019	Acta Tropica	Casacuberta-Partal, M and Hoekstra, P T and Kornelis, D and van Lieshout, L and van Dam, G J	Not relevant
731	An innovative ecohealth intervention for Chagas disease vector control in Yucatan, Mexico. (Special Issue: Innovative community-based vector control interventions for improved dengue and Chagas disease prevention in Latin America.)	2015	Transactions of the Royal Society of Tropical Medicine and Hygiene	Waleckx, E and Camara-Mejia, J and Ramirez-Sierra, M J and Cruz-Chan, V and Rosado-Vallado, M and Vazquez-Narvaez, S and Najera-Vazquez, R and Gourbiere, S and Dumonteil, E	Not relevant
732	An innovative field-applicable molecular test to diagnose cutaneous Leishmania viannia spp. infections	2016	PLoS Neglected Tropical Diseases	Saldarriaga, O A and Castellanos-Gonzalez, A and Porrozzi, R and Baldeviano, G C and Lescano, A G and Santos, M B de los and Fernandez, O L and Saravia, N G and Costa, E and Melby, P C and Travi, B L	Not relevant
733	An innovative integrative approach for neglected tropical diseases (NTD) control in Ethiopia: Sustained reduction in prevalence of schistosoma and soil-transmitted helminthiasis (STH) infections in rural and urban populations	2019	American Journal of Tropical Medicine and Hygiene	Bentwich, Z and Team, N	Excluded: Conference abstract
734	An integrated approach for the control of intestinal parasites, south-central Cote D'Ivoire	2018	American Journal of Tropical Medicine and Hygiene	Coulibaly, G and Ouattara, M and Dongo, K and Hurlimann, E and Utzinger, J and N'Goran, K E and Raso, G	Excluded: Conference abstract
735	An Integrated Approach to Assess Knowledge/Perceptions and Attitudes/Practices (KAP) Regarding Major Neglected Tropical Diseases Endemic in the Mbengwi Health District, North West Region, Cameroon	2021	Journal of Epidemiology and Global Health	Sumo, L and Ntonifor, N H and Lenou-Nanga, C G and Chenkumo-Kengmoni, N and Amana-Bokagne, V T and Awah, C G and Niamsi-Emalio, Y and Nana-Djeunga, H C	Not relevant
736	An integrated approach to control Cystic Echinococcosis in southern Italy	2021	Veterinary Parasitology	Cringoli, G and Pepe, P and Bosco, A and Maurelli, M P and Baldi, L and Ciaramella, P and Musella, V and Buonanno, M L and Capuano, F and Corrado, F and Ianniello, D and Alves, L C and Sarnelli, P and Rinaldi, L	Not relevant
737	An Integrated Approach to Control Soil-Transmitted Helminthiasis, Schistosomiasis, Intestinal Protozoa Infection, and Diarrhea: Protocol for a Cluster Randomized Trial.	2018	JMIR research protocols	Raso, Giovanna and Esse, Clemence and Dongo, Kouassi and Ouattara, Mamadou and Zouzou, Fabien and Hurlimann, Eveline and Koffi, Veronique A and Coulibaly, Gaoussou and Mahan, Virginie and Yapi, Richard B and Kone, Siaka and Coulibaly, Jean Tenena and Meite, Aboulaye and Guehi-Kabran, Marie-Claire and Bonfoh, Bassirou and N'Goran, Eliezer Kouakou and Utzinger, Jurg	Excluded: Wrong study design; protocol
738	An integrated approach using spatial analysis to study the risk factors for leishmaniasis in area of recent transmission	2015	BioMed Research International	Menezes, J A and Ferreira, E de C and Andrade Filho, J D and Sousa, A M de and Morais, M H G and Rocha, A M S and Machado-Coelho, G L L and Lima, F P and Madureira, A P and Garcia, T C and Freitas, C R and Soares, R P and Margonari, C	Not relevant
739	An Integrated Coproscopic and Molecular Method Provides Insights into the Epidemiology of Zoonotic Intestinal Helminths of Dogs across Cambodia	2023	Transboundary and Emerging Diseases	Zendejas-Heredia, P A and Colella, V and Huggins, L G and Schaper, R and Schunack, B and Traub, R J	Excluded: Wrong study design
740	An integrated multiomics approach to identify candidate antigens for serodiagnosis of human onchocerciasis	2015	Molecular and Cellular Proteomics	McNulty, S N and Rosa, B A and Fischer, P U and Rumsey, J M and Erdmann-Gilmore, P and Curtis, K C and Specht, S and Townsend, R R and Weil, G J and Mitreva, M	Not relevant
741	An integrated risk and vulnerability assessment framework for climate change and malaria transmission in East Africa	2016	Malaria Journal	Onyango, E A and Sahin, O and Awiti, A and Chu, C and Mackey, B	Not relevant
742	An integrated study of human and animal infectious disease in the Lake Victoria crescent small-holder crop-livestock production system, Kenya	2017	BMC Infectious Diseases	Fevre, E M and de Glanville, W A and Thomas, L F and Cook, E A J and Kariuki, S and Wamae, C N	Not relevant
743	An Integrated Study of Toxocara Infection in Honduran Children: Human Seroepidemiology and Environmental Contamination in a Coastal Community	2020	Tropical Medicine and Infectious Disease	Hernandez, S A and Gabrie, J A and Rodriguez, C A and Matamoros, G and Rueda, M M and Canales, M and Mergl, R and Sanchez, A	Not relevant
744	An interactive database for the investigation of high-density peptide microarray guided interaction patterns and antivenom cross-reactivity.	2020	PLoS neglected tropical diseases	Krause, Kamille E and Jenkins, Timothy P and Skaarup, Carina and Engmark, Mikael and Casewell, Nicholas R and Ainsworth, Stuart and Lomonte, Bruno and Fernandez, Julian and Gutierrez, Jose M and Lund, Ole and Laustsen, Andreas H	Not relevant
745	An investigation of the effects of a hand washing intervention on health outcomes and school absence using a randomised trial in Indian urban communities	2014	Tropical Medicine and International Health	Nicholson, J A and Naeeni, M and Hoptroff, M and Matheson, J R and Roberts, A J and Taylor, D and Sidibe, M and Weir, A J and Damle, S G and Wright, R L	Wrong outcomes
746	An mHealth App (eSkinHealth) for Detecting and Managing Skin Diseases in Resource-Limited Settings: Mixed Methods Pilot Study.	2023	JMIR dermatology	Yotsu, Rie R and Almamy, Diabate and Vagamon, Bamba and Ugai, Kazuko and Itoh, Sakiko and Koffi, Yao Didier and Kaloga, Mamadou and Dizoe, Ligue Agui Sylvestre and Kouadio, Kouame and Aka, N'guetta and Yeboue, Luc Kowaci Gontran and Yao, Koffi Aubin and Blanton, Ronald E	Not relevant
747	An open-label pilot study to explore usefulness of homeopathic treatment in scabies in a primary health centre catering to a low socioeconomic populace	2019	Homeopathy. Conference: 4th International Research Conference of Homeopathy Research Institute's, HRI	Wadhwani, G	Not relevant
748	An optimised multi-host trematode life cycle: fishery discards enhance trophic parasite transmission to scavenging birds	2016	International Journal for Parasitology	Born-Torrijos, A and Poulin, R and Perez-del-Olmo, A and Culurgioni, J and Raga, J A and Holzer, A S	Not relevant
749	An outbreak of acute Schistosoma mansoni schistosomiasis in a nonendemic area of Brazil: a report on 50 cases, including 5 with severe clinical manifestations	2013	Clinical Infectious Diseases	Lambertucci, J R and Drummond, S C and Voieta, I and Queiroz, L C de and Pereira, P P N and Chaves, B A and Botelho, P P and Prata, P H and Otoni, A and Vilela, J F and Antunes, C M	Not relevant
750	An outbreak of Bartonella bacilliformis in an endemic Andean community	2016	PLoS ONE	Clemente, N S and Ugarte-Gil, C and Solorzano, N and Maguina, C and Moore, D	Not relevant
751	An outbreak of intestinal schistosomiasis, alongside increasing urogenital schistosomiasis prevalence, in primary school children on the shoreline of Lake Malawi, Mangochi District, Malawi	2020	Infectious Diseases of Poverty	Kayuni, S A and O'Ferrall, A M and Baxter, H and Hesketh, J and Mainga, B and Lally, D and Al-Harbi, M H and Lacourse, E J and Juziwelo, L and Musaya, J and Makaula, P and Stothard, J R	Not relevant
752	An outbreak of Middle East Respiratory Syndrome (MERS) due to coronavirus in Al-Ahssa region, Saudi Arabia, 2015. (Special Issue: Influenza.)	2016	Eastern Mediterranean Health Journal	El-Bushra, H E and Abdalla, M N and Al-Arbash, H and Alshayeb, Z and Al-Ali, S and Latif, Z A and Al-Bahkit, H and Abdalla, O and Mohammed, M and Al-Abdely, H and Chahed, M and Lohiniva, A L and Saeed, A	Not relevant
753	An outbreak of tetrodotoxin poisoning from consuming horseshoe crabs in Sabah	2017	Southeast Asian Journal of Tropical Medicine and Public Health	Suleiman, M and Muhammad, J and Jelip, J and William, T and Chua, T H	Not relevant
754	An overview of cancer and the human microbiome	2022	Human Microbiome in Health and Disease - Part A	Mahapatra, S and Mohanty, S and Mishra, R and Prasad, P	Not relevant
755	An overview of malaria transmission from the perspective of Amazon Anopheles vectors	2015	Memorias do Instituto Oswaldo Cruz	Pimenta, P F P and Orfano, A S and Bahia, A C and Duarte, A P M and Rios-Velasquez, C M and Melo, F F and Pessoa, F A C and Oliveira, G A and Campos, K M M and Villegas, L M and Rodrigues, N B and Nacif-Pimenta, R and Simoes, R C and Monteiro, W M and Amino, R and Traub-Cseko, Y M and Lima, J B P and Barbosa, M G V and Lacerda, M V G and Tadei, W P and Secundino, N F C	Not relevant
756	An overview of neglected tropical diseases in sub-Saharan Africa. (Neglected Tropical Diseases)	2016	Neglected tropical diseases Sub Saharan Africa	Gyapong, J O	Excluded: wrong study design
757	An overview of the clinical use of filter paper in the diagnosis of tropical diseases	2014	American Journal of Tropical Medicine and Hygiene	Smit, P W and Elliott, I and Peeling, R W and Mabey, D and Newton, P N	Not relevant
758	An overview of the molecular epidemiology of the meat-borne pathogen Toxoplasma gondii in pork and wild boar - a mini review	2015	Lucrari Stiintifice Universitatea de Stiinte Agricole a Banatului Timisoara, Medicina Veterinara	Imre, K and Morar, A and Degi, J and Ilie, M S and Sala, C	Not relevant
759	An rK28-based immunoenzymatic assay for the diagnosis of canine visceral leishmaniasis in Latin America	2016	American Journal of Tropical Medicine and Hygiene	Lauricella, M A and Maidana, C G and Fragueiro Frias, V and Romagosa, C M and Negri, V and Benedetti, R and Sinagra, A J and Luna, C and Tartaglino, L and Laucella, S and Reed, S G and Riarte, A R	Not relevant
760	An ultra-sensitive urine-based assay targeting the circulating anodic antigen (CAA) for diagnosis of urogenital to intestinal schistosomiasis in lowendemic areas	2015	American Journal of Tropical Medicine and Hygiene	Van Dam, G J and De Dood, C J and Kornelis, D and Van Lieshout, L and Corstjens, P L A M	Not relevant
761	An unceasing problem: Prevalence and risk factors of schistosomiasis among children in yemen	2013	American Journal of Tropical Medicine and Hygiene	Al-Mekhlafi, H M and Sady, H and Mahdy, M A and Nasr, N A and Al-Delaimy, A K and Surin, J	Not relevant
762	An unusual case of hematuria in a French family returning from Corsica	2015	International Journal of Infectious Diseases	Brunet, J and Pfaff, A W and Hansmann, Y and Gregorowicz, G and Pesson, B and Abou-Bacar, A and Candolfi, E	Not relevant
763	An unusual cause of chest discomfort: case report of oesophageal hirudiniasis	2017	Journal of Parasitic Diseases	Figueiredo, C and Alves, J and Carvalho, C and Sarmento, A	Not relevant
764	An update of intestinal helminth infections among urban slum communities in Bangladesh.	2022	IJID Regions (Online)	Nath, Tilak Chandra and Eom, Keeseon S and Choe, Seongjun and Mukutmoni, Mandira and Khanum, Hamida and Bhuiyan, Jamal Uddin and Islam, Kazi Mehetazul and Islam, Saiful and Zohra, Fatematuz and Park, Hansol and Lee, Dongmin	Excluded: wrong study design
765	An update on female and male genital schistosomiasis and a call to integrate efforts to escalate diagnosis, treatment and awareness in endemic and non-endemic settings: The time is now	2022	Advances in Parasitology	Bustinduy, A L and Randriansolo, B and Sturt, A S and Kayuni, S A and Leustcher, P D C and Webster, B L and Van Lieshout, L and Stothard, J R and Feldmeier, H and Gyapong, M	Not relevant
766	An update on snail and trematode communities in the Sanyati Basin of Lake Kariba: New snail and trematode species but no human schistosomes	2023	Parasitology International	Muzarabani, K C and Carolus, H and Schols, R and Hammoud, C and Barson, M and Huyse, T	Not relevant
767	An update on the risk of transmission of Ebola virus (EBOV) via the food chain - Part 2	2015	EFSA Journal		Not relevant
768	Anaemia among children in a drought affected community in south-central Ethiopia	2017	PLoS ONE	Gari, T and Eskindir, Loha and Wakgari, Deressa and Solomon, T and Hanibale, Atsbeha and Meselech, Assegid and Alemayehu, Hailu and Lindtjorn, B	Not relevant
769	Anaemia at antenatal care initiation and associated factors among pregnant women in west Gonja district, Ghana: A cross-sectional study	2019	Pan African Medical Journal	Tibambuya, B A and Ganle, J K and Ibrahim	Not relevant
770	Anaemia awareness, beliefs and practices among pregnant women: a baseline assessment at Brosankro community in Ghana	2013	Journal of Natural Sciences Research	Dwumfour-Asare, B and Kwapong, M A	Not relevant
771	Anaemia in asymptomatic parasite carriers living in urban, rural and peri-urban settings of Gabon	2020	Transactions of the Royal Society of Tropical Medicine and Hygiene	Moutongo Mouandza, R and M'Bondoukwe N, P and Obiang Ndong, G P and Nzaou Nziengui, A and Batchy Ognagosso, F B and Nziengui Tirogo, C and Moutombi Ditombi, B and Mawili-Mboumba, D P and Bouyou-Akotet, M K	Not relevant
772	Anaemia in infancy in rural Bangladesh: contribution of iron deficiency, infections and poor feeding practices	2014	British Journal of Nutrition	Rahul, Rawat and Saha, K K and Kennedy, A and Rohner, F and Ruel, M and Purnima, Menon	Not relevant
773	Anaemia, its determinants and effect of different interventions amongst tea tribe adolescent girls living in Dibrugarh district of Assam	2014	Indian Journal of Community Health	Mahanta, T G and Mahanta, B N and Pronab, Gogoi and Puspendra, Dixit and Vandana, Joshi and Sandeep, Ghosh	Not relevant
774	Anaerobic effluent post-treatment applying photolytic reactor prior to agricultural use in Brazilian's semiarid region	2013	Journal of Urban and Environmental Engineering	Sousa, J T de and Lima, G G C and Lopes, W S and Santo, E C and Oliveira Junior, J L de	Not relevant
775	Anal polyp caused by Schistosoma mansoni	2013	Revista da Sociedade Brasileira de Medicina Tropical	Raso, P and Sander, E M and Raso, L A M and Andrade Filho, J de S	Not relevant
776	Analysis of a temperature- and rainfall-dependent model for malaria transmission dynamics. (Special Issue: 50th anniversary issue.)	2017	Mathematical Biosciences	Okuneye, K and Gumel, A B	Not relevant
777	Analysis of Africa-imported malaria cases in Sichuan, 2011-2015. [Chinese]	2017	China Tropical Medicine	Wu, XiaoHong and Xu, GuoJun and Liu, Yang and Li, Li and Zou, Yan	Not relevant
778	Analysis of asymptomatic and clinical malaria in urban and suburban settings of southwestern Ethiopia in the context of sustaining malaria control and approaching elimination	2016	Malaria Journal	Zhou, GuoFa and Delenasaw, Yewhalaw and Lo, E and Zhong, DaiBin and Wang, XiaoMing and Teshome, Degefa and Endalew, Zemene and Lee, MingChieh and Estifanos, Kebede and Kora, Tushune and Yan, GuiYun	Not relevant
779	Analysis of behavioral change techniques in community-led total sanitation programs	2015	Health Promotion International	Sigler, R and Mahmoudi, L and Graham, J P	Not relevant
780	Analysis of cases of human visceral leishmaniasis and its relationship with animals collected by euthanasia Center of Control Zoonoses Mossoro-RN. [Portuguese]	2013	Acta Veterinaria Brasilica	Bessa, E N and Fonseca, Z A A de S and Andre, W P P and Paiva, K A R de and Moura, E S R and Coelho, W A C and Pereira, J S	Not relevant
781	Analysis of cerebrospinal fluid in racemose form of neurocysticercosis	2015	Arquivos de Neuro Psiquiatria	Bazan, R and Odashima, N S and Luvizutto, G J and Hamamoto Filho, P T and Zanini, M A and Takayanagui, O M	Not relevant
782	Analysis of children's perception of triatomine vectors of Chagas disease through drawings: opportunities for targeted health education	2014	PLoS Neglected Tropical Diseases	Yevstigneyeva, V and Camara-Mejia, J and Dumonteil, E	Not relevant
783	Analysis of epidemiological characteristics of malaria from 1986 to 2015 in Motuo county, Tibet. [Chinese]	2016	Journal of Tropical Medicine	Xu, HuiMei and Yang, XiaoDong and Hu, SongLin and Zhang, Rui and Duoji, ZhuoMa and Liu, Cai and Zhuoma, YangJin	Not relevant
784	Analysis of follow-up results relevant to compliance with public health surveillance guidelines, Colombia, 2015. [Spanish]	2016	Informe Quincenal Epidemiologico Nacional	Jimenez, K and Huguett, C and Martinez, M	Not relevant
785	Analysis of health indicators in two rural communities on the Colombian Caribbean coast: poor water supply and education level are associated with water-related diseases	2017	American Journal of Tropical Medicine and Hygiene	Ruiz-Diaz, M S and Mora-Garcia, G J and Salguedo-Madrid, G I and Alario, A and Gomez-Camargo, D E	Not relevant
786	Analysis of hematologic and serum chemistry values of Spheniscus magellanicus with molecular detection of avian malarial parasites (Plasmodium spp.)	2014	Pesquisa Veterinaria Brasileira	Campos, S D E and Pires, J R and Nascimento, C L and Dutra, G and Torres-Filho, R A and Toma, H K and Brener, B and Almosny, N R P	Not relevant
787	Analysis of knowledge and perceptions of triatomines and chagas disease through children's drawing in four rural villages of yucatan, Mexico	2013	American Journal of Tropical Medicine and Hygiene	Yevstigneyeva, V and Camara-Mejia, J and Dumonteil, E	Not relevant
788	Analysis of lymphocytes in patients with Plasmodium vivax malaria and its relation to the annexin-A1 and IL-10	2013	Malaria Journal	Borges, Q I and Fontes, C J F and Damazo, A S	Not relevant
789	Analysis of malaria prevalent features in Dandong city during 2005 to 2013. [Chinese]	2014	China Tropical Medicine	Liu, Yang and Qin, Ling and Meng, XiangHui and Miao, ChangQing	Not relevant
790	Analysis of parasitism by Anisakidae family nematodes in marine fish from the Parana coast, Brazil. [Portuguese]	2017	Archives of Veterinary Science	Molento, M B and Almeida, J C R and Hamann, W and Braz, F S F and Bier, D and Vieira, D L	Not relevant
791	Analysis of parasitological techniques in the monitoring of patients with Chagas disease and treated by heart transplantation. [Portuguese]	2013	Revista de Patologia Tropical	Braz, L M A and Dias, S K M and Gakiya, E and Bezerra, R C and Cruz, F das D and Ayub-Ferreira, S M and Bocchi, E A and Amato Neto, V	Not relevant
792	Analysis of pastoralists' perception on challenges and opportunities for sheep and goat production in Northern Kenya	2018	Tropical animal health and production	Abdilatif, M H and Onono, J O and Mutua, F K	Not relevant
793	Analysis of physical examination results of people over 50 years old in Guangming Road Community in Shawan County. [Chinese]	2013	Bulletin of Disease Control and Prevention	Jiang, Tao and Zhang, LiRong and Li, DongBo	Not relevant
794	Analysis of polymorphisms in Plasmodium falciparum genes related to drug resistance: a survey over four decades under different treatment policies in Brazil	2014	Malaria Journal	Inoue, J and Lopes, D and Rosario, V do and Machado, M and Hristov, A D and Lima, G F M C	Not relevant
795	Analysis of Predictors of Myocardial Infarction in Trauma With Development of a Trauma Cardiac Risk Index.	2021	Cureus	Culhane, John T and Mangold, Michelle A and Freeman, Carl	Not relevant
796	Analysis of risk factors for soil-transmitted helminth infections and impact on child development in Timor-Leste	2015	Tropical Medicine and International Health	Campbell, S J and Nery, S and D'Este, C and Llewellyn, S and Andrews, R and Gray, D J and Traub, R and McCarthy, J and Clements, A	Excluded: Conference abstract
797	Analysis of Schistosomiasis and soil-transmitted helminths mixed infections among pupils in Enugu State, Nigeria: Implications for control	2019	Infection, Disease and Health	Aribodor, D N and Bassey, S A and Yoonuan, T and Sam-Wobo, S O and Aribodor, O B and Ugwuanyi, I K	Wrong outcomes; wrong study design
798	Analysis of seasonality, tendencies and correlations in human and canine visceral leishmaniasis	2013	Acta Scientiae Veterinariae	Freitas, J C C de and Sampaio Filho, A P and Santos, G J L and Lima, A L and Nunes-Pinheiro, D C S	Not relevant
799	Analysis of seroconversion rate and factors associated with toxoplasmosis in a rural area of an extra-Amazonian region in Brazil: a cohort study	2014	The Open Tropical Medicine Journal	Buery, J C and Fux, B and Vitor, R W A and Sartori, F and Cerutti Junior, C	Not relevant
800	Analysis of Sulphadoxine-Pyrimethamine drug resistance in Plasmodium falciparum from Khurda district of Odisha, India	2015	Research Journal of Pharmaceutical, Biological and Chemical Sciences	Bijayalaxmi, Sahu and Barik, T K and Dhiman, R C	Not relevant
801	Analysis of surveillance on soil-transmitted helminth infection in henan province from 2016 to 2020. [Chinese]	2022	Chinese Journal of Parasitology and Parasitic Diseases	Jiang, T T and Ji, P H and He, Z Q and Chen, W Q and Zhang, Y L and Deng, Y and Wang, D and Zhou, R M and Liu, Y and Zhang, H W	Excluded: Wrong study design
802	Analysis of the approach to parasitic cycles in Brazilian science textbooks as a tool for education in health and environment	2016	International Journal of Environmental & Science Education	Simplicio, N D C S and Cordova, B C and Oliveira Filho, E C	Not relevant
803	Analysis of the characteristics of public health emergency in Mianyang from 2004 to 2009. [Chinese]	2013	Modern Preventive Medicine	Li, YongQing and Liu, ChangDi and Huang, Chuan and Liu, ShiAn and Li, ShiYi and Shi, YingHong and Wen, Yan and Li, LiuLin	Not relevant
804	Analysis of the cost-effectiveness of the implementation of Indoor Residual Spraying and distribution of Long-Lasting Insecticidal Nets in the municipality of Kouande and municipality of Copargo in Benin	2014	Cost Effectiveness and Resource Allocation	Makoutode, C P C P M and Audibert, M M A and Massougbodji, A A M	Not relevant
805	Analysis of the determinants of illness and mortality farmers Geoadministrativa the 9th Region of the State of Paraiba. [Portuguese]	2015	Revista Verde de Agroecologia e Desenvolvimento Sustentavel	Cabral, S A A de O and Cabral, S A de O and Alencar, M C B de and Silva, H M de L and Maracaja, P B	Not relevant
806	Analysis of the evolution and determinants of income-related inequalities in the Brazilian health system, 1998-2008. (Special section on equity in health systems.)	2013	Revista Panamericana de Salud Publica/Pan American Journal of Public Health	Almeida, G and Sarti, F M and Ferreira, F F and Diaz, M D M and Campino, A C C	Not relevant
807	Analysis of the genetic structure of allopatric populations of Lutzomyia umbratilis using the period clock gene	2016	Acta Tropica	Freitas, M T de S and Rios-Velasquez, C M and Silva, L G da and Costa Junior, C R L and Marcelino, A and Leal-Balbino, T C and Balbino, V de Q and Pessoa, F A C	Not relevant
808	Analysis of the occurrence of human geohelmintiasis in communities of the Metropolitan Region of Recife-PE - preliminary results. [Portuguese]	2015	Ciencia Veterinaria nos Tropicos	Santana, I M de and Silva, G R da and Marques, S R and Costa, A C M de S F da and Alves, L C and Faustino, M A da G	Wrong study design; not relevant
809	Analysis of the parasitological quality of organic lettuces sold in a network of supermarkets in the city of Sao Paulo. [Portuguese]	2016	Revista da Universidade Vale do Rio Verde	Abreu, E S de and Lima, M B de A and Machado, A D and Persoli, L B L	Not relevant
810	Analysis of the seroprevalence of and factors associated with Chagas disease in an endemic area in northeastern Brazil	2017	Revista da Sociedade Brasileira de Medicina Tropical	Freitas, E C and Oliveira, M de F and Vasconcelos, A S O de B and Silva Filho, J D da and Viana, C E M and Gomes, K C M S and Cavalcanti, L P de G	Not relevant
811	Analysis of the soroprevalence of the Chagas's disease in a city of the north of Minas Gerais during the period of 2012-2014. [Portuguese]	2014	Revista da Universidade Vale do Rio Verde	Brasil, R G de A and Silva, P L N da and Fonseca, J R and Maciel, A P F and Goncalves, R P F and Souto, S G T and Paiva, P A	Not relevant
812	Analysis of the spirometry performed on asthmatic children and teenagers coming from rural communities, during the rehabilitation therapy	2013	Family Medicine and Primary Care Review	Popecki, P and Skrzyszewska, K and Patyk, M and Lukasik, T and Cojny, L and Crychowska, N and Pawlas, K and Pirocowicz, I	Not relevant
813	Analysis of the sporozoite ELISA for estimating infection rates in Mozambican anophelines	2015	Medical and Veterinary Entomology	Charlwood, J D and Tomas, E V E and Cuamba, N and Pinto, J	Not relevant
814	Analysis of trend of malaria prevalence in south-west Ethiopia: a retrospective comparative study	2014	Malaria Journal	Sena, L D and Deressa, W A and Ali, A A	Not relevant
815	Analysis of trend of malaria prevalence in the ten Asian countries from 2006 to 2011: a longitudinal study	2015	Malaria Research and Treatment	Shongkour, Roy and Tanjina, Khatun	Not relevant
816	Analysis of two Schistosoma mansoni uridine phosphorylases isoforms suggests the emergence of a protein with a non-canonical function	2016	Biochimie	Da Silva Neto, A M and Torini De Souza, J R and Romanello, L and Cassago, A and Serrao, V H B and DeMarco, R and Brandao-Neto, J and Garratt, R C and Pereira, H D	Not relevant
817	Analysis on epidemiological characteristics of malaria in Hefei City from 2009 to 2011. [Chinese]	2014	Modern Preventive Medicine	Wang, Bo and Lu, Qun and Yang, FengTao	Not relevant
818	Analysis on prevalence and related factors of vaginitis. [Chinese]	2014	Maternal and Child Health Care of China	Zhao, WanYing and Luo, ShiQiong	Not relevant
819	Analysis risk factors for human cystic echinococcosis in moghan plain, an endemic region of Ardabil province, Iran	2018	Research Journal of Medical Sciences	Mirzanejad-Asl, H	Not relevant
820	Analyzing community-weighted trait means across environmental gradients: should phylogeny stay or should it go?	2018	Ecology	Duarte, L D S and Debastiani, V J and Carlucci, M B and Diniz-Filho, J A F	Not relevant
821	Anaplasma marginale and Theileria annulata in questing ticks from Portugal	2016	Experimental and Applied Acarology	Antunes, S and Ferrolho, J and Domingues, N and Santos, A S and Santos-Silva, M M and Domingos, A	Not relevant
822	Anatomical and histopathological study of the livers of buffaloes condemned by the State Inspection Service of Para. [Portuguese]	2015	Revista Higiene Alimentar	Ribeiro, D B and Tortelli, R and Pereira, W L A	Not relevant
823	Anatomo-clinical and molecular description of liver neotropical echinococcosis caused by Echinococcus oligarthrus in human host	2013	Acta Tropica	Soares, M do C P and Rodrigues, A L dos S and Silva, C A M and Brito, E M de F and Gomes-Gouvea, M S and Correa, I R dos S and Pinho, J R R and Malheiros, A P and Nunes, H M and Povoa, M M	Not relevant
824	Ancient dispersal of the human fungal pathogen Cryptococcus gattii from the Amazon rainforest	2013	PLoS ONE	Hagen, F and Ceresini, P C and Polacheck, I and Ma, HanSong and Nieuwerburgh, F van and Gabaldon, T and Kagan, S and Pursall, E R and Hoogveld, H L and Iersel, L J J van and Klau, G W and Kelk, S M and Stougie, L and Bartlett, K H and Voelz, K and Pryszcz, L P and Castaneda, E and Lazera, M and Meyer, W and Deforce, D and Meis, J F and May, R C and Klaassen, C H W and Boekhout, T	Not relevant
825	Ancillary benefits of antenatal ultrasound: an association between the introduction of a low-cost ultrasound program and an increase in the numbers of women receiving recommended antenatal treatments	2014	BMC Pregnancy and Childbirth	Ross, A B and Destigter, K K and Coutinho, A and Souza, S and Mwatha, A and Matovu, A and Kawooya, M G and Renny, S	Not relevant
826	Ancylostoma ceylanicum, a re-emerging but neglected parasitic zoonosis	2013	International Journal for Parasitology	Traub, R J	Not relevant
827	Ancylostoma ceylanicum, a re-emerging but neglected parasitic zoonosis. (Special Issue: Zoonoses.)	2013	International Journal for Parasitology	Traub, R J	Not relevant
828	Ancylostoma ceylanicum: The neglected zoonotic parasite of community dogs in thailand and its genetic diversity among asian countries	2020	Animals	Kladkempetch, D and Tangtrongsup, S and Tiwananthagorn, S	Not relevant
829	Anemia among Indigenous women in Brazil: findings from the First National Survey of Indigenous People's Health and Nutrition	2016	BMC Women's Health	Borges, M C and Buffarini, R and Santos, R V and Cardoso, A M and Welch, J R and Garnelo, L and Coimbra Junior, C E A and Horta, B L	Not relevant
830	Anemia and associated factors among school-age children in Filtu Town, Somali region, Southeast Ethiopia	2014	BMC Hematology	Bekele, Gutema and Wondimagegn, Adissu and Yaregal, Asress and Lealem, Gedefaw	Not relevant
831	Angiostrongylus cantonensis and rat lungworm disease in Brazil. (Special Issue: Eosinophilic meningitis caused by Angiostrongylus cantonensis, the rat lungworm: biology, distribution, epidemiology, detection, diagnosis, treatment, and management.)	2013	Hawaii Journal of Medicine and Public Health	Thiengo, S C and Simoes, R de O and Fernandez, M A and Maldonado Junior, A	Not relevant
832	Angiostrongylus cantonensis infection in molluscs in the municipality of Sao Goncalo, a metropolitan area of Rio de Janeiro, Brazil: role of the invasive species Achatina fulica in parasite transmission dynamics	2015	Memorias do Instituto Oswaldo Cruz	Oliveira, A P M and Gentile, R and Maldonado Junior, A and Torres, E J L and Thiengo, S C	Not relevant
833	Animal health care seeking behavior of pets or livestock owners and knowledge and awareness on zoonoses in a university community	2015	Veterinary World	Awosanya, E J and Akande, H O	Not relevant
834	Animal health studies using participatory epidemiology in the Mandrare Valley, Madagascar	2014	Tropical Animal Health and Production	Bardsley, E L and Thrusfield, M V	Not relevant
835	Animal identification and traceability in the European Union and international trade	2013	ICAR Technical Series	Pavon, S	Not relevant
836	Animal influence on water, sanitation and hygiene measures for zoonosis control at the household level: A systematic literature review	2018	PLoS Neglected Tropical Diseases	Matilla, F and Velleman, Y and Harrison, W and Nevel, M	Not relevant
837	Animal-assisted interventions in children's hospitals: a critical review of the literature	2014	Anthrozoos	Chur-Hansen, A and McArthur, M and Winefield, H and Hanieh, E and Hazel, S	Not relevant
838	Anisakidae infection in five commercially important fish species from the State of Rio de Janeiro, Brazil	2014	Revista Brasileira de Medicina Veterinaria	Mattos, D P B G and Lopes, L M S and Afonso-Vericimo, M and Alvares, T S and Clemente, S C de S	Not relevant
839	Anisakids (Nematoda: Anisakidae) from ringed seal, Pusa hispida, and bearded seal, Erignathus barbatus (Mammalia: Pinnipedia) from Nunavut region. (Special Issue: Marine mammal research: its relationship to other scientific disciplines and to wider society.)	2014	Journal of the Marine Biological Association of the United Kingdom	Karpiej, K and Simard, M and Pufall, E and Rokicki, J	Not relevant
840	Anisakis infection in allis shad, Alosa alosa (Linnaeus, 1758), and twaite shad, Alosa fallax (Lacepede, 1803), from Western Iberian Peninsula Rivers: zoonotic and ecological implications	2015	Parasitology Research	Bao, M and Mota, M and Nachon, D J and Antunes, C and Cobo, F and Garci, M E and Pierce, G J and Pascual, S	Not relevant
841	Anisakis simplex complex (Nematoda: Anisakidae) in zooplankton communities from temperate NE Atlantic waters	2015	Journal of Natural History	Gregori, M and Roura, A and Abollo, E and Gonzalez, A F and Pascual, S	Not relevant
842	Annotated draft genome sequences of three species of Cryptosporidium: Cryptosporidium meleagridis isolate UKMEL1, C. baileyi isolate TAMU-09Q1 and C. hominis isolates TU502_2012 and UKH1	2016	Pathogens and Disease	Ifeonu, O O and Chibucos, M C and Orvis, J and Su, Qi and Elwin, K and Guo, FengGuang and Zhang, HaiLi and Xiao, LiHua and Sun, MingFei and Chalmers, R M and Fraser, C M and Zhu, Guan and Kissinger, J C and Widmer, G and Silva, J C	Not relevant
843	Annual Epidemiological Report, 2013. Reporting on 2011 surveillance data and 2012 epidemic intelligence data. (Surveillance Report)	2013	Annual Epidemiological Report	Beaute, J and Hollo, V and Kodmon, C and Snacken, R and Nicoll, A and Werf, M J van der and Duffel, E and Haar, K and Likatavicius, G and Sfetcu, O and Spiteri, G and Laar, M van de and Danielsson, N and Jong, B de and Economopoulou, A and Gunell, M and Martinez-Urtaza, J and Niskanen, T and Palm, D and Robesyn, E and Cangh, T van and Santos, C V and Westrell, T and Whittaker, R and Takkinen, J a…	Not relevant
844	Annual report 2014: vectors, environment and society	2014	Annual report		Not relevant
845	Anopheles (Kerteszia) cruzii (Diptera: Culicidae) in peridomiciliary area during asymptomatic malaria transmission in the Atlantic Forest: molecular identification of blood-meal sources indicates humans as primary intermediate hosts	2014	Revista do Instituto de Medicina Tropical de Sao Paulo	Kirchgatter, K and Tubaki, R M and Malafronte, R dos S and Alves, I C and Lima, G F M de C and Guimaraes, L de O and Zampaulo, R de A and Wunderlich, G	Not relevant
846	Anopheles diversity and malaria infection in the Cocais zone, State of Maranhao, Brazil	2016	Revista de Patologia Tropical	Lopes, N F S N and Bezerra, J M T and Leonardo, F S and Rodrigues, V P and Tadei, W P and Pinheiro, V C S	Not relevant
847	Anopheline salivary protein genes and gene families: an evolutionary overview after the whole genome sequence of sixteen Anopheles species	2017	BMC Genomics	Arca, B and Lombardo, F and Struchiner, C J and Ribeiro, J M C	Not relevant
848	Antagonistic effects of Plasmodium-helminth co-infections on malaria pathology in different population groups in Cote d'Ivoire	2019	PLoS Neglected Tropical Diseases	Hurlimann, E and Houngbedji, C A and Yapi, R B and N'Dri, P B and Silue, K D and Ouattara, M and Utzinger, J and N'Goran, E K and Raso, G	Excluded: Wrong study design
849	Antagonistic effects on anaemia and splenomegaly in Plasmodium-helminth co-infected children in Cote d'Ivoire	2015	Tropical Medicine and International Health	Hurlimann, E and Houngbedji, C A and Yapi, R B and N'Dri, P B and Ouattara, M and Silue, K D and N'Goran, E K and Utzinger, J and Raso, G	Excluded: Wrong study design
850	Antenatal care visit attendance, intermittent preventive treatment and bed net use during pregnancy in Gabon	2013	BMC Pregnancy and Childbirth	Bouyou-Akotet, M K and Mawili-Mboumba, D P and Kombila, M	Not relevant
851	Antenatal corticosteroid therapy for foetal maturation in women with eclampsia and severe pre-eclampsia in a rural hospital in Western Tanzania	2016	BMC Pregnancy and Childbirth	Mooij, R and Mwampagatwa, I H and Dillen, J van and Stekelenburg, J	Not relevant
852	Anthelminthic treatment receipt and its predictors in lake victoria fishing communities, Uganda: Intervention coverage results from the laviiswa cluster randomised trial	2020	PLoS Neglected Tropical Diseases	Akurut, H and Sanya, R E and Lubyayiid, L and Nampijja, M and Kizza, M and Kaweesa, J and Kizindo, R and Sewankambo, M and Nsubuga, D and Tukahebwa, E and Kabatereine, N B and Elliott, A M and Webb, E L	Excluded: Wrong study design
853	Anthelmintic activities of a plant-derived natural product	2013	Tropical Medicine and International Health	Edwards, J and Truscott, M and Peak, E and Chalmers, I and Geyer, K and Munshi, S and Nash, R and Hoffmann, K	Excluded: Wrong study design; not relevant
854	Anthelmintic activity of Cratylia mollis leaves against gastrointestinal nematodes in goats	2016	Revista Brasileira de Saude e Producao Animal	Mendonca-Lima, F W and Santos, R B dos and Santos, L C and Zacharias, F and David, J M and David, J P and Lopez, J A	Not relevant
855	Anthelmintic drugs for treating ascariasis	2020	Cochrane Database of Systematic Reviews	Conterno, L O and Turchi, M D and Correa, I and Monteiro de Barros Almeida, R A	Wrong design
856	Anthelmintic effects of the essential oil of fennel (Foeniculum vulgare Mill., Apiaceae) against Schistosoma mansoni	2015	Chemistry & Biodiversity	Wakabayashi, K A L and Melo, N I de and Aguiar, D P and Oliveira, P F de and Groppo, M and Silva Filho, A A da and Rodrigues, V and Cunha, W R and Tavares, D C and Magalhaes, L G and Crotti, A E M	Not relevant
857	Anthelmintic efficacy of Phlogacanthus thyrsiflorus leaf extract on juvenile and adult worms of Hymenolepis diminuta (Cestoda)	2023	Journal of Parasitic Diseases.	Deori, K and Yadav, A K and Soren, A D	Not relevant
858	Anthelmintic efficacy of pumpkin seed (Cucurbita pepo Linnaeus, 1753) on ostrich gastrointestinal nematodes in a semiarid region of Paraiba State, Brazil	2013	Tropical Animal Health and Production	Feitosa, T F and Vilela, V L R and Athayde, A C R and Braga, F R and Dantas, E S and Vieira, V D and Melo, L R B de	Not relevant
859	Anthelmintic treatment alters the parasite community in a wild mouse host	2013	Biology letters	Pedersen, A B and Antonovics, J	Not relevant
860	Anthelmintic treatment follow up in a rural community in Camamu, Bahia, Brazil	2023	Anais da Academia Brasileira de Ciencias	Farias, M M B and Barreto, N M P V and Araujo, W A C and Oliveira, C L and Goncalves, N L S and Campagnollo, K S S and Teixeira, M C A and Galvao-Castro, B and Soares, N M and Souza, J N	Excluded: Wrong study design
861	Anthelmintic, antibacterial and cytotoxicity activity of imidazole alkaloids from Pilocarpus microphyllus leaves	2017	Phytotherapy Research	Rocha, J A and Andrade, I M and Veras, L M C and Quelemes, P V and Lima, D F and Soares, M J S and Pinto, P L S and Mayo, S J and Ivanova, G and Rangel, M and Correia, M and Mafud, A C and Mascarenhas, Y P and Delerue-Matos, C and Moraes, J de and Eaton, P and Leite, J R S A	Not relevant
862	Anthelmithic treatment uptake and predictors in lake victoria fishing communities, Uganda: Intervention coverage results from the laviiswa cluster randomized trial	2018	American Journal of Tropical Medicine and Hygiene	Akurut, H and Webb, E and Sanya, R and Lubyayi, L and Nampijja, M and Kizza, M and Kizindo, R and Ssewankambo, M and Nsubuga, D and Kaweesa, J and Tukahebwa, E and Elliott, A	Excluded: Wrong study design; not relevant
863	Anthropic effects on sand fly (Diptera: Psychodidae) abundance and diversity in an Amazonian rural settlement, Brazil	2014	Acta Tropica	Ramos, W R and Medeiros, J F and Juliao, G R and Rios-Velasquez, C M and Marialva, E F and Desmouliere, S J M and Luz, S L B and Pessoa, F A C	Not relevant
864	Anthropogenic land use change and infectious diseases: a review of the evidence	2014	EcoHealth	Gottdenker, N L and Streicker, D G and Faust, C L and Carroll, C R	Not relevant
865	Anthropological study on Chagas Disease: Sociocultural construction of illness and embodiment of health barriers in Bolivian migrants in Rome, Italy	2020	PLoS ONE	Castaldo, M and Cavani, A and Segneri, M C and Costanzo, G and Mirisola, C and Marrone, R	Not relevant
866	Anthropometric Indices and Serum Micronutrient Status of Helminth - Infected School Children from Semi-Urban Communities in Southwestern Nigeria	2017	Nigerian journal of physiological sciences : official publication of the Physiological Society of Nigeria	Akinwande, K S and Morenikeji, O A and Arinola, O G	Excluded: Wrong study design
867	Anthropophilic Anopheles species composition and malaria in Tierradentro, Cordoba, Colombia	2014	Memorias do Instituto Oswaldo Cruz	Schiemann, D J and Quinones Pinzon, M L and Hankeln, T	Not relevant
868	Anti-Acinetobacter baumannii activity of Rumex crispus L. And Rumex sanguineus L. extracts	2020	Asian Pacific Journal of Tropical Biomedicine	Aleksic Sabo, V and Svircev, E and Mimica-Dukic, N and Orcic, D and Narancic, J and Knezevic, P	Not relevant
869	Anti-cysticercus immunity in an Amerindian community from western Venezuela. [Spanish]	2015	Kasmera	Freites, A and Garcia, M E and Diaz-Suarez, O and Alonso, N and Urdaneta, H and Martinez Aragon, A	Not relevant
870	Anti-infective potential of marine invertebrates and seaweeds from the Brazilian coast	2013	Molecules	Bianco, E M and Oliveira, S Q de and Rigotto, C and Tonini, M L and Guimaraes, T da R and Bittencourt, F and Gouvea, L P and Aresi, C and Almeida, M T R de and Moritz, M I G and Martins, C D L and Scherner, F and Carraro, J L and Horta, P A and Reginatto, F H and Steindel, M and Simoes, C M O and Schenkel, E P	Not relevant
871	Anti-inflammatory activity of the essential oil obtained from Ocimum basilicum complexed with beta-cyclodextrin (beta-CD) in mice	2017	Food and Chemical Toxicology	Rodrigues, L B and Martins, A O B P B and Ribeiro Filho, J and Cesario, F R A S and Ferreira e Castro, F and Albuquerque, T R de and Fernandes, M N M and Silva, B A F da and Quintans Junior, L J and Araujo, A A de S and Menezes, P dos P and Nunes, P S and Matos, I G and Coutinho, H D M and Wanderley, A G and Menezes, I R A de	Not relevant
872	Anti-inflammatory effects of Bryophyllum pinnatum (Lam.) Oken ethanol extract in acute and chronic cutaneous inflammation	2014	Journal of Ethnopharmacology	Chibli, L A and Rodrigues, K C M and Gasparetto, C M and Pinto, N C C and Fabri, R L and Scio, E and Alves, M S and del-Vechio-Vieira, G and Sousa, O V	Not relevant
873	Anti-Jiggers pilot intervention program and rural health systems strengthening in Western Province, Kenya	2014	Annals of Global Health	Sultana, A and Hossain, A	Excluded: Wrong study design; not relevant
874	Anti-Leishmania antibodies in dogs from countryside semi-arid region of Paraiba. [Portuguese]	2013	Acta Veterinaria Brasilica	Mendes, R de S and Gurjao, T A and Santana, V L de and Souza, A P de and Vidal, I F and Rotondano, T E de F and Melo, M A de and Andrade, P P de and Xavier, S C C and Jansen, A M	Not relevant
875	Anti-Leishmania infantum IgG antibody avidity in visceral leishmaniasis	2013	Clinical and Vaccine Immunology	Tiburcio, M G S and Anversa, L and Kanunfre, K A and Ferreira, A W and Rodrigues Junior, V and Silva, L de A	Not relevant
876	Anti-leishmanial activity of Brazilian green, brown, and red algae	2016	Journal of Applied Phycology	Lira, M L F and Lopes, R and Gomes, A P and Barcellos, G and Vericimo, M and Osako, K and Ortiz-Ramirez, F A and Ramos, C J B and Cavalcanti, D N and Teixeira, V L and Amaral, V do	Not relevant
877	Anti-malarial activity and toxicity assessment of Himatanthus articulatus, a plant used to treat malaria in the Brazilian Amazon	2015	Malaria Journal	Vale, V V and Vilhena, T C and Trindade, R C S and Ferreira, M R C and Percario, S and Soares, L F and Pereira, W L A and Brandao, G C and Oliveira, A B and Dolabela, M F and Vasconcelos, F de	Not relevant
878	Anti-malarial and anti-inflammatory effects of Gleichenia truncata mediated through inhibition of GSK3beta	2015	Tropical Biomedicine	Suhaini, S and Liew, S Z and Norhaniza, J and Lee, P C and Jualang, G and Embi, N and Hasidah, M S	Not relevant
879	Anti-malarial landscape in Myanmar: results from a nationally representative survey among community health workers and the private sector outlets in 2015/2016	2017	Malaria Journal	Si Thu, Thein and Hnin Su Su, Khin and Aung, Thi	Not relevant
880	Anti-malarial prescribing practices in Sudan eight years after introduction of artemisinin-based combination therapies and implications for development of drug resistance	2015	BMC Pharmacology and Toxicology	Elmannan, A A A and Elmardi, K A and Idris, Y A and Spector, J M and Ali, N A and Malik, E M	Not relevant
881	Anti-malarial targeting and dosing practices among health workers at lower level health facilities in Uganda	2014	Health	Kakeeto, S and Wanzira, H and Karyeija, G K and Kamya, M and Bukirwa, H	Not relevant
882	Anti-nociceptive and anti-inflammatory activities of Holoptelea intrigofolia (Roxb.) Planch fruit extract on laboratory animals	2015	African Journal of Pharmacy and Pharmacology	Affan, Zahid and Rizwani, G H and Hina, Zahid	Not relevant
883	Anti-parasitic guanidine and pyrimidine alkaloids from the marine sponge Monanchora arbuscula	2015	Journal of Natural Products	Santos, M F C and Harper, P M and Williams, D E and Mesquita, J T and Pinto, E G and Costa-Silva, T A da and Hajdu, E and Ferreira, A G and Santos, R A and Murphy, P J and Andersen, R J and Tempone, A G and Berlinck, R G S	Not relevant
884	Anti-plasmodial activity of bradykinin and analogs	2015	Bioorganic & Medicinal Chemistry Letters	Silva, A F and Alves, F L and Pedron, C N and Torres, M D T and Silva, L S and Pinheiro, A A S and Miranda, A and Oliveira Junior, V X	Not relevant
885	Anti-Plasmodium falciparum activity of Aloe dawei and Justicia betonica	2013	African Journal of Pharmacy and Pharmacology	Bbosa, G S and Kyegombe, D B and Lubega, A and Musisi, N and Ogwal-Okeng, J and Odyek, O	Not relevant
886	Anti-proliferative and anti-inflammatory effects of 3beta,6beta,16beta-trihydroxylup-20(29)-ene on cutaneous inflammation	2017	Journal of Ethnopharmacology	Horinouchi, C D da S and Mendes, D A G B and Nolte, S and Brito, P S de and Soley, B da S and Favero, G M and Facundo, V A and Santos, A R S and Cabrini, D de A and Otuki, M F	Not relevant
887	Anti-schistosomal activities of quinoxaline-containing compounds: From hit identification to lead optimisation	2021	European Journal of Medicinal Chemistry	Padalino, G and El-Sakkary, N and Liu, L J and Liu, C and Harte, D S G and Barnes, R E and Sayers, E and Forde-Thomas, J and Whiteland, H and Bassetto, M and Ferla, S and Johnson, G and Jones, A T and Caffrey, C R and Chalmers, I and Brancale, A and Hoffmann, K F	Not relevant
888	Anti-Toxocara spp. antibodies in an adult healthy population: serosurvey and risk factors in southeast Brazil	2013	Asian Pacific Journal of Tropical Biomedicine	Negri, E C and Santarem, V A and Rubinsky-Elefant, G and Giuffrida, R	Not relevant
889	Anti-Toxocara spp. IgY antibodies in poultry sold in street markets from Feira de Santana, Bahia, Northeastern Brazil	2017	Veterinary Parasitology: Regional Studies and Reports	Sohsten, A L von and Silva, A V da and Rubinsky-Elefant, G and Macedo e Marques Guerra, L M S de	Not relevant
890	Anti-Toxoplasma gondii antibodies in beef cattle slaughtered in the metropolitan region of Belem, Brazilian Amazon	2017	Brazilian Journal of Veterinary Parasitology	Carmo, E L do and Morais, R dos A P B and Lima, M de S and Moraes, C C G de and Albuquerque, G R and Silva, A V da and Povoa, M M	Not relevant
891	Anti-Toxoplasma gondii antibodies in patients with beta-hemoglobinopathies: the first report in the Americas	2017	BMC Research Notes	Ferreira, M N and Bonini-Domingos, C R and Estevao, I F and Lobo, C L de C and Carrocini, G C S and Silveira-Carvalho, A P and Ricci Junior, O and Mattos, L C de and Mattos, C C B de	Not relevant
892	Anti-Trichomonas vaginalis activity of marine-associated fungi from the South Brazilian Coast	2013	Experimental Parasitology	Scopel, M and Santos, O dos and Frasson, A P and Abraham, W R and Tasca, T and Henriques, A T and Macedo, A J	Not relevant
893	Anti-Trypanosomatid Elemanolide Sesquiterpene Lactones from Vernonia lasiopus O. Hoffm	2017	Molecules	Kimani, N M and Matasyoh, J C and Kaiser, M and Brun, R and Schmidt, T J	Not relevant
894	Anti-Wolbachia drug discovery and development: safe macrofilaricides for onchocerciasis and lymphatic filariasis	2014	Parasitology	Taylor, M J and Hoerauf, A and Townson, S and Slatko, B E and Ward, S A	Not relevant
895	Antibacterial activity of some ethno-botanically important ferns of Southern Assam, India	2016	Taiwania	Kathakali, Nath and Bhattacharya, M K and Sanjib, Kar	Not relevant
896	Antibacterial, antifungal and antiprotozoal activities of fungal communities present in different substrates from Antarctica	2015	Polar Biology	Goncalves, V N and Carvalho, C R and Johann, S and Mendes, G and Alves, T M A and Zani, C L and Junior, P A S and Murta, S M F and Romanha, A J and Cantrell, C L and Rosa, C A and Rosa, L H	Not relevant
897	Antibiotic management of complicated intra-abdominal infections in adults: The Asian perspective	2014	Annals of Medicine and Surgery	Kurup, A and Liau, K H and Ren, J and Lu, M C and Navarro, N S and Farooka, M W and Usman, N and Destura, R V and Sirichindakul, B and Tantawichien, T and Lee, C K C and Solomkin, J S	Not relevant
898	Antibiotic prescribing practices for patients with fever in the transition from presumptive treatment of malaria to 'confirm and treat' in Zambia: A cross-sectional study	2015	Tropical Medicine and International Health	Ndhlovu, M and Nkhama, E and Miller, J M and Hamer, D H	Not relevant
899	Antibiotic research and development: business as usual?	2015	Journal of Antimicrobial Chemotherapy	Harbarth, S and Theuretzbacher, U and Hackett, J	Not relevant
900	Antibiotic therapy and staphylococcal skin infections in a tropical malarial zone (Guyana). Practices in conventional and exceptional situations. [French]	2016	Medecine et Sante Tropicales	Corcostegui, S P and Lefort, H and Dia, A and Santi, V P de and Carfantan, C and Galant, J and Lightburne, E and Guenot, P and Departs, X and Migliani, R and Morand, J J	Not relevant
901	Antibodies against Apicomplexa protozoa and absence sarcocysts in heart tissues from horses in southern Brazil	2017	Brazilian Journal of Veterinary Parasitology	Portella, L P and Cadore, G C and Sangioni, L A and Pellegrini, L F V and Fighera, R and Ramos, F and Vogel, F S F	Not relevant
902	Antibodies against Neospora caninum, Sarcocystis spp. and Toxoplasma gondii detected in buffaloes from Rio Grande do Sul, Brazil	2016	Pesquisa Veterinaria Brasileira	Portella, L P and Cadore, G C and Lima, M de and Sangioni, L A and Fischer, G and Vogel, F S F	Not relevant
903	Antibodies against Sarcocystis neurona, Neospora spp., and Toxoplasma gondii in horses and mules from the northern Pantanal wetland of Brazil	2017	Journal of Equine Veterinary Science	Borges, A M C M and Yeargan, M R and Silva, L G and Taques, I I G G and Howe, D and Aguiar, D M	Not relevant
904	Antibodies against Toxoplasma gondii (Apicomplexa: Toxoplasmatinae) in horses from Serrana microregion of the state of Rio de Janeiro, Brazil. [Portuguese]	2013	Revista Brasileira de Medicina Veterinaria	Stelmann, U J P and Camossi, L G and Silva, R C da and Langoni, H and Flausino, W and Lopes, C W G	Not relevant
905	Antibodies against Toxoplasma gondii in horses from the coastal and mountain mesoregions of the state of Santa Catarina, Brazil	2016	Semina: Ciencias Agrarias	Moura, A B de and Matiello, J P and Silva, M O da and Souza, A P de and Sartor, A A	Not relevant
906	Antibodies anti-Toxoplasma gondii and anti-Neospora caninum in dogs of rural municipality of Botucatu - Sao Paulo, Brazil. [Portuguese]	2014	Veterinaria e Zootecnia	Gaio, F C and Salina, A and Menozzi, B D and Langoni, H	Not relevant
907	Antibodies to Leishmania spp. in domestic felines	2015	Brazilian Journal of Veterinary Parasitology	Oliveira, G C and Paiz, L M and Menozzi, B D and Lima, M de S and Moraes, C C G de and Langoni, H	Not relevant
908	Antibodies to Neospora caninum in sheep from slaughterhouses in the state of Sao Paulo, Brazil	2015	Brazilian Journal of Veterinary Parasitology	Paiz, L M and Silva, R C da and Menozzi, B D and Langoni, H	Not relevant
909	Antibodies to Toxoplasma gondii and Leishmania spp. in domestic cats from Luanda, Angola	2017	Veterinary Parasitology	Lopes, A P and Oliveira, A C and Granada, S and Rodrigues, F T and Papadopoulos, E and Schallig, H and Dubey, J P and Cardoso, L	Not relevant
910	Antibody detection, isolation, genotyping, and virulence of Toxoplasma gondii in captive felids from China	2017	Frontiers in Microbiology	Yang, YuRong and Feng, YongJie and Lu, YaoYao and Dong, Hui and Li, TongYi and Jiang, YiBao and Zhu, XingQuan and Zhang, LongXian	Not relevant
911	Antibody levels correlate with detection of Trypanosoma cruzi DNA by sensitive polymerase chain reaction assays in seropositive blood donors and possible resolution of infection over time	2013	Transfusion	Sabino, E C and Lee, T H and Montalvo, L and Nguyen, M L and Leiby, D A and Carrick, D M and Otani, M M and Vinelli, E and Wright, D and Stramer, S L and Busch, M	Not relevant
912	Antibody reactivity to SARS-CoV-2 is common in unexposed adults and infants under 6 months.	2020	medRxiv : the preprint server for health sciences	Majdoubi, Abdelilah and Michalski, Christina and O'Connell, Sarah E and Dada, Sarah and Narpala, Sandeep and Gelinas, Jean and Mehta, Disha and Cheung, Claire and Basappa, Manjula and Liu, Aaron C and Gorges, Matthias and Barakauskas, Vilte E and Mehalko, Jennifer and Esposito, Dominic and Sekirov, Inna and Jassem, Agatha N and Goldfarb, David M and Douek, Daniel C and McDermott, Adrian B and Lav…	Not relevant
913	Antibody recognition of Plasmodium falciparum infected red blood cells by symptomatic and asymptomatic individuals in the Brazilian Amazon	2014	Memorias do Instituto Oswaldo Cruz	Fratus, A S B and Cabral, F J and Fotoran, W L and Medeiros, M M and Carlos, B C and Martha, R dalla and Silva, L H P da and Lopes, S C P and Costa, F T M and Wunderlich, G	Not relevant
914	Antibody response to Schistosoma haematobium and other helminth species in malaria-exposed populations from Burkina Faso	2020	Acta Tropica	Mangano, V D and Bianchi, C and Ouedraogo, M and Kabore, Y and Corran, P and Silva, N and Sirima, S B and Nebie, I and Bruschi, F and Modiano, D	Not relevant
915	Antibody responses induced by Leish-TecR, an A2-based vaccine for visceral leishmaniasis, in a heterogeneous canine population	2014	Veterinary Parasitology	Testasicca, M C de S and Santos, M S dos and Machado, L M and Serufo, A V and Doro, D and Avelar, D and Tiburcio, A M L and Abrantes, C de F and MacHado-Coelho, G L L and Grimaldi Junior, G and Gazzinelli, R T and Fernandes, A P	Not relevant
916	Antibody secreting cell responses following vaccination with bivalent oral cholera vaccine among Haitian adults	2016	PLoS Neglected Tropical Diseases	Matias, W R and Falkard, B and Charles, R C and Mayo-Smith, L M and Teng, J E and Xu, Peng and Kovac, P and Ryan, E T and Qadri, F and Franke, M F and Ivers, L C and Harris, J B	Not relevant
917	Antibody-based multiplex testing as a platform for integrated surveillance of neglected tropical diseases and other infections of public health interest	2014	American Journal of Tropical Medicine and Hygiene	Pelletreau, S and Barry, A and Goodhew, E B and Cooley, G and Amiel, O and Maulana, P M and Magubeia, A and Lammie, P J and Thompson, R	Not relevant
918	Anticonvulsant activity of aqueous fraction of Carissa edulis root bark	2015	Pharmaceutical Biology	Ya'u, J and Yaro, A H and Malami, S and Musa, M A and Abubakar, A and Yahaya, S M and Chindo, B A and Anuka, J A and Hussaini, I M	Not relevant
919	Anticonvulsant properties of methanol leaf extract of Laggera aurita Linn. F. (Asteraceae) in laboratory animals	2016	Journal of Ethnopharmacology	Malami, S and Kyari, H and Danjuma, N M and Ya'u, J and Hussaini, I M	Not relevant
920	Antiedematogenic effects of the polar fractions of Persea cordata Mez. (Lauraceae) on microvascular extravasation in rat skin	2013	Journal of Ethnopharmacology	Schlemper, V and Schlemper, S R de M and Zampirolo, J A	Not relevant
921	Antifertility efficacy of Drynaria quercifolia (L.) J. Smith on female Wister albino rats	2014	Journal of Ethnopharmacology	Banani, Das and Amitabha, Dey and Talukdar, A D and Nongalleima, K and Choudhury, M D and Lokesh, Deb	Not relevant
922	Antigen-triggered interferon-P and interleukin-10 pattern in cured mucosal leishmaniasis patients is shaped during the active phase of disease	2014	Clinical and Experimental Immunology	Nogueira, R S and Gomes-Silva, A and Bittar, R C and Mendonca, D S and Amato, V S and Mattos, M da S and Oliveira Neto, M P and Coutinho, S G and Cruz, A M da	Not relevant
923	Antigenic fractions from Taenia crassiceps metacestodes obtained by hydrophobicity for the immunodiagnosis of active and inactive forms of neurocysticercosis in human cerebrospinal fluid samples	2017	Parasitology International	Silva, G B da and Nunes, D S and Sousa, J E N de and Goncalves-Pires, M do R F and Levenhagen, M A and Costa-Cruz, J M	Not relevant
924	Antigenicity and protective efficacy of a Leishmania amastigote-specific protein, member of the super-oxygenase family, against visceral leishmaniasis	2013	PLoS Neglected Tropical Diseases	Martins, V T and Chavez-Fumagalli, M A and Costa, L E and Martins, A M C C and Lage, P S and Lage, D P and Duarte, M C and Valadares, D G and Magalhaes, R D M and Ribeiro, T G and Nagem, R A P and DaRocha, W D and Regis, W C B and Soto, M and Coelho, E A F and Fernandes, A P and Tavares, C A P	Not relevant
925	Antigenicity, immunogenicity and protective efficacy of three proteins expressed in the promastigote and amastigote stages of Leishmania infantum against visceral leishmaniasis	2015	PLoS ONE	Martins, V T and Chavez-Fumagalli, M A and Lage, D P and Duarte, M C and Garde, E and Costa, L E and Silva, V G da and Oliveira, J S and Magalhaes-Soares, D F de and Teixeira, S M R and Fernandes, A P and Soto, M and Tavares, C A P and Coelho, E A F	Not relevant
926	Antileishmanial activity of a Calophyllum brasiliense leaf extract	2017	Planta Medica	Cardoso, B M and Mello, T F P de and Lera, D S L and Brenzan, M A and Cortez, D A G and Donatti, L and Silveira, T G V and Lonardoni, M V C	Not relevant
927	Antileishmanial activity of medicinal plants used in endemic areas in northeastern Brazil	2014	Evidence based Complementary and Alternative Medicine	Queiroz, A C de and Dias, T de L M F and Matta, C B B da and Silva, L H A C and Araujo-Junior, J X de and Araujo, G B de and Moura, F de B P and Alexandre-Moreira, M S	Not relevant
928	Antileishmanial activity of some Brazilian plants, with particular reference to Casearia sylvestris	2015	Anais da Academia Brasileira de Ciencias	Antinarelli, L M R and Pinto, N C and Scio, E and Coimbra, E S	Not relevant
929	Antileishmanial activity of the essential oil from Tetradenia riparia obtained in different seasons	2015	Memorias do Instituto Oswaldo Cruz	Cardoso, B M and Mello, T F P de and Lopes, S N and Demarchi, I G and Lera, D S L and Pedroso, R B and Cortez, D A and Gazim, Z C and Aristides, S M A and Silveira, T G V and Lonardoni, M V C	Not relevant
930	Antileishmanial phenylpropanoids from the leaves of Hyptis pectinata (L.) Poit	2013	Evidence based Complementary and Alternative Medicine	Falcao, R A and Nascimento, P L A do and Souza, S A de and Silva, T M G da and Queiroz, A C de and Matta, C B B da and Moreira, M S A and Camara, C A and Silva, T M S	Not relevant
931	Antimalarial activity of Bergenia ciliata (Haw.) Sternb. against Plasmodium berghei	2013	Parasitology Research	Walter, N S and Upma, Bagai and Shagun, Kalia	Not relevant
932	Antimalarial and safety evaluation of extracts from Toddalia asiatica (L) Lam. (Rutaceae)	2013	Journal of Ethnopharmacology	Orwa, J A and Ngeny, L and Mwikwabe, N M and Ondicho, J and Jondiko, I J O	Not relevant
933	Antimalarial drug discovery - the path towards eradication	2014	Parasitology	Burrows, J N and Burlot, E and Campo, B and Cherbuin, S and Jeanneret, S and Leroy, D and Spangenberg, T and Waterson, D and Wells, T N C and Willis, P	Not relevant
934	Antimalarial mass drug administration: ethical considerations	2016	International Health	Cheah, PhaikYeong and White, N J	Not relevant
935	Antimalarial pharmacology and therapeutics of atovaquone	2013	Journal of Antimicrobial Chemotherapy	Nixon, G L and Moss, D M and Shone, A E and Lalloo, D G and Fisher, N and O'Neill, P M and Ward, S A and Biagini, G A	Not relevant
936	Antimalarial plants used by indigenous people of the Upper Rio Negro in Amazonas, Brazil	2016	Journal of Ethnopharmacology	Kffuri, C W and Lopes, M A and Ming, LinChau and Odonne, G and Kinupp, V F	Not relevant
937	Antimalarial use and the associated factors in rural Nigeria following implementation of Affordable Medicines Facility-malaria (AMFm) price subsidy	2013	African Journal of Clinical and Experimental Microbiology	Efunshile, A M and Fowotade, A and Makanjuola, O B and Oyediran, E I and Olusanya, O O and Koenig, B	Not relevant
938	Antimicrobial activity and metabolite profiling of endophytic fungi in Digitaria bicornis (Lam) Roem. and Schult. and Paspalidium flavidum (Retz.) A. Camus	2021	3 Biotech	Nischitha, R and Shivanna, M B	Not relevant
939	Antimicrobial compounds from seaweeds-associated bacteria and fungi	2015	Applied Microbiology and Biotechnology	Singh, R P and Puja, Kumari and Reddy, C R K	Not relevant
940	Antimicrobial resistance: 2014 global report on surveillance	2014	Antimicrobial resistance		Not relevant
941	Antimicrobial resistance: global report on surveillance	2014	Antimicrobial resistance: global report on surveillance		Not relevant
942	Antimicrobials and renal failure in neutropenic patients	2013	Brazilian Journal of Infectious Diseases	Franca, M S and Lima, S S S and Duclou, C N and Goulart, E M A and Romanelli, R M de C	Not relevant
943	Antinociceptive and anti-inflammatory effects of Aloe saponaria Haw on thermal injury in rats	2013	Journal of Ethnopharmacology	Silva, M A and Trevisan, G and Klafke, J Z and Rossato, M F and Walker, C I B and Oliveira, S M and Silva, C R and Boligon, A A and Flores, F C and Silva, C de B and Athayde, M L and Ferreira, J	Not relevant
944	Antinociceptive effect of hydroalcoholic extract and isoflavone isolated from Polygala molluginifolia in mice: evidence for the involvement of opioid receptors and TRPV1 and TRPA1 channels	2016	Phytomedicine	Nucci-Martins, C and Nascimento, L F and Venzke, D and Brethanha, L C and Sako, A V F and Oliveira, A S and Brighente, I M C and Micke, G A and Pizzolatti, M G and Santos, A R S	Not relevant
945	Antinociceptive effects of ethanolic extract from the flowers of Acmella oleracea (L.) R.K. Jansen in mice	2013	Journal of Ethnopharmacology	Nomura, E C O and Rodrigues, M R A and Silva, C F da and Hamm, L A and Nascimento, A M and Souza, L M de and Cipriani, T R and Baggio, C H and Werner, M F de P	Not relevant
946	Antiophidic activity of the extract of the Amazon plant Humirianthera ampla and constituents	2013	Journal of Ethnopharmacology	Strauch, M A and Tomaz, M A and Monteiro-Machado, M and Ricardo, H D and Cons, B L and Fernandes, F F A and El-Kik, C Z and Azevedo, M S and Melo, P A	Not relevant
947	Antioxidant properties and in vitro effects on amphistomes of certain medicinal plants of Assam	2021	Journal of Veterinary Parasitology	Swargiary, A and Roy, M K	Not relevant
948	Antiparasitic activity of nerolidol in a mouse model of schistosomiasis	2017	International Journal of Antimicrobial Agents	Silva, M P and de Oliveira, R N and Mengarda, A C and Roquini, D B and Allegretti, S M and Salvadori, M C and Teixeira, F S and de Sousa, D P and Pinto, P L S and da Silva Filho, A A and de Moraes, J	Not relevant
949	Antiparasitic antibodies occur with similar frequency in patients with clinically established multiple sclerosis with or without oligoclonal bands in the cerebrospinal fluid	2013	Arquivos de Neuro Psiquiatria	Fonseca-Papavero, F C G da and Callegaro, D and Gama, P D da and Livramento, J A and Vaz, A J and Machado, L dos R	Not relevant
950	Antiplasmodial activity of leaf extracts of Zanthoxylum chalybeum Engl	2014	British Journal of Pharmaceutical Research	Bbosa, G S and Mwebaza, N and Lubega, A and Musisi, N and Kyegombe, D B and Ntale, M	Not relevant
951	Antiplasmodial and cytotoxic activities of toad venoms from Southern Amazon, Brazil	2016	Korean Journal of Parasitology	Banfi, F F and Guedes, K de S and Andrighetti, C R and Aguiar, A C and Debiasi, B W and Noronha, J da C and Rodrigues, D de J and Vieira Junior, G M and Sanchez, B A M	Not relevant
952	Antiplasmodial and cytotoxic activity of raw plant extracts as reported by knowledgeable indigenous people of the Amazon region (Vaupes Medio in Colombia)	2016	Planta Medica	Pabon, A and Ramirez, O and Rios, A and Lopez, E and Salas, B de las and Cardona, F and Blair, S	Not relevant
953	Antiplasmodial potential of traditional antimalarial phytotherapy remedies used by the Kwale community of the Kenyan coast	2015	Journal of Ethnopharmacology	Muthaura, C N and Keriko, J M and Mutai, C and Yenesew, A and Gathirwa, J W and Irungu, B N and Nyangacha, R and Mungai, G M and Derese, S	Not relevant
954	Antiplasmodial potential of traditional phytotherapy of some remedies used in treatment of malaria in Meru-Tharaka Nithi County of Kenya	2015	Journal of Ethnopharmacology	Muthaura, C N and Keriko, J M and Mutai, C and Yenesew, A and Gathirwa, J W and Irungu, B N and Nyangacha, R and Mungai, G M and Derese, S	Not relevant
955	Antiproliferative and ultrastructural effects of phenethylamine derivatives on promastigotes and amastigotes of Leishmania (Leishmania) infantum chagasi	2017	Parasitology International	Brasil, P F and Freitas, J A de and Barreto, A L S and Adade, C M and Sa, L F R de and Constantino-Teles, P and Toledo, F T and Sousa, B A de and Goncalves, A C and Romanos, M T V and Comasseto, J V and Santos, A A dos and Tessis, A C and Souto-Padron, T and Soares, R M A and Ferreira-Pereira, A	Not relevant
956	Antiprotozoal activity of extracts and isolated triterpenoids of 'carnauba' (Copernicia prunifera) wax from Brazil	2016	Pharmaceutical Biology	Almeida, B C de and Araujo, B Q and Carvalho, A A and Freitas, S D L and Maciel, D da S A and Ferreira, A J S and Tempone, A G and Martins, L F and Alexandre, T R and Chaves, M H and Lago, J H G	Not relevant
957	Antiretroviral treatment-associated hepatotoxicity and anemia in patients receiving stavudine or zidovudine containing regimens in sub-Saharan African settings	2016	Journal of AIDS and Clinical Research	Wenderlein, D and Scarcella, P and Zimba, I and Luhanga, R and Mancinelli, S and Marazzi, M C and Buonomo, E and Orlando, S and Palombi, L and Liotta, G	Not relevant
958	Antischistosomal activity from Brazilian marine algae	2015	Revista Brasileira de Farmacognosia	Stein, E M and Machado, L P and Roffato, H K and Miyasato, P A and Nakano, E and Colepicolo, P and Andreguetti, D X	Not relevant
959	Antischistosomal, antionchocercal and antitrypanosomal potentials of some ghanaian traditional medicines and their constituents	2020	PLoS Neglected Tropical Diseases	Twumasi, E B and Akazue, P I and Kyeremeh, K and Gwira, T M and Keiser, J and Cho-Ngwa, F and Flint, A and Anibea, B and Bonsu, E Y and Amewu, R K and Amoah, L E and Appiah-Opong, R and Osei-Safo, D	Not relevant
960	Antissaliva antibodies of Lutzomyia longipalpis in area of visceral leishmaniasis	2016	Pediatric Infectious Disease Journal	Fraga, T L and Fernandes, M F and Pontes, E R J C and Levay, A P S and Cunha, E B A da and Franca, A de O and Dorval, M E C	Not relevant
961	Anuran helminth communities from contrasting nature reserve and pasture sites in the Pantanal wetland, Brazil	2017	Journal of Helminthology	Campiao, K M and Ribas, A C A and Silva, I C O and Dalazen, G T and Tavares, L E R	Not relevant
962	Anuran's habitat use drives the functional diversity of nematode parasite communities	2021	Parasitology Research	Euclydes, L and Dudczak, A C and Campiao, K M	Not relevant
963	Apoptosis and frequency of total and effector CD8<sup>+</sup> T lymphocytes from cutaneous leishmaniasis patients during antimonial therapy	2015	BMC Infectious Diseases	Ferraz, R and Cunha, C F and Gomes-Silva, A and Schubach, A O and Pimentel, M I F and Lyra, M R and Mendonca, S C F and Valete-Rosalino, C M and Da-Cruz, A M and Bertho, A L	Not relevant
964	Applicability of a novel immunoassay based on surface plasmon resonance for the diagnosis of Chagas disease	2016	Clinica Chimica Acta	Luz, J G G and Souto, D E P and Machado-Assis, G F and Lana, M de and Luz, R C S and Martins Filho, O A and Damos, F S and Martins, H R	Not relevant
965	Applicability of kDNA-PCR for routine diagnosis of American tegumentary leishmaniasis in a tertiary reference hospital	2013	Revista do Instituto de Medicina Tropical de Sao Paulo	Satow, M M and Yamashiro-Kanashiro, E H and Rocha, M C and Oyafuso, L K and Soler, R C and Cotrim, P C and Lindoso, J A L	Not relevant
966	Application of a household-based molecular xenomonitoring strategy to evaluate the lymphatic filariasis elimination program in Tamil Nadu, India	2017	PLoS Neglected Tropical Diseases	Swaminathan, Subramanian and Purushothaman, Jambulingam and Chu, B K and Candasamy, Sadanandane and Venkatesan, Vasuki and Adinarayanan, Srividya and Abdulkader, M S M and Kaliannagounder, Krishnamoorthy and Raju, H K and Laney, S J and Williams, S A and Henderson, R H	Not relevant
967	Application of a Multiplex Quantitative PCR to Assess Prevalence and Intensity Of Intestinal Parasite Infections in a Controlled Clinical Trial	2016	PLoS Neglected Tropical Diseases	Llewellyn, S and Inpankaew, T and Nery, S V and Gray, D J and Verweij, J J and Clements, A C A and Gomes, S J and Traub, R and McCarthy, J S	Not relevant
968	Application of community-based and integrated strategy to reduce malaria disease burden in southern Tanzania: The study protocol of China-UK-Tanzania pilot project on malaria control	2019	Infectious Diseases of Poverty	Wang, D and Chaki, P and Mlacha, Y and Gavana, T and Michael, M G and Khatibu, R and Feng, J and Zhou, Z B and Lin, K M and Xia, S and Yan, H and Ishengoma, D and Rumisha, S and Mkude, S and Mandike, R and Chacky, F and Dismasi, C and Abdulla, S and Masanja, H and Xiao, N and Zhou, X N	Not relevant
969	Application of different techniques to detect Toxoplasma gondii in slaughtered sheep for human consumption	2015	Brazilian Journal of Veterinary Parasitology	Nunes, A C B T and Silva, E M V da and Oliveira, J A de and Yamasaki, E M and Kim, P de C P and Almeida, J C de and Nunes, K B and Mota, R A	Not relevant
970	Application of ethnobotanical repellents and acaricides in prevention, control and management of livestock ticks: a review	2016	Research in Veterinary Science	Pavela, R and Canale, A and Mehlhorn, H and Benelli, G	Not relevant
971	Application of geographically-weighted regression analysis to assess risk factors for malaria hotspots in Keur Soce health and demographic surveillance site	2015	Malaria Journal	Ndiath, M M and Cisse, B and Ndiaye, J L and Gomis, J F and Bathiery, O and Dia, A T and Gaye, O and Faye, B	Not relevant
972	Application of health education of house-to-house visit in malaria prevention and control. [Chinese]	2014	Chinese Journal of Schistosomiasis Control	Zhou, WenGang and Qu, Yan and Wang, WenGuang and Tang, SongYuan	Not relevant
973	Application of loop analysis for evaluation of malaria control interventions	2014	Malaria Journal	Yasuoka, J and Jimba, M and Levins, R	Not relevant
974	Application of loop-mediated isothermal amplification assay combined with lateral flow dipstick for detection of Plasmodium falciparum and Plasmodium vivax	2014	Parasitology International	Yongkiettrakul, S and Jaroenram, W and Arunrut, N and Chareanchim, W and Pannengpetch, S and Suebsing, R and Kiatpathomchai, W and Pornthanakasem, W and Yuthavong, Y and Kongkasuriyachai, D	Not relevant
975	Application of mosquito repellent coils and associated self-reported health issues in Ghana	2016	Malaria Journal	Hogarh, J N and Antwi-Agyei, P and Obiri-Danso, K	Not relevant
976	Application of multiplex amplicon deep-sequencing (MAD-seq) to screen for putative drug resistance markers in the Necator americanus isotype-1 beta-tubulin gene	2022	Scientific reports	George, S and Suwondo, P and Akorli, J and Otchere, J and Harrison, L M and Bilguvar, K and Knight, J R and Humphries, D and Wilson, M D and Caccone, A and Cappello, M	Not relevant
977	Application of participatory epidemiology techniques to investigate Newcastle disease among rural farmers in Zamfara state, Nigeria	2015	Journal of Applied Poultry Research	Jibril, A H and Umoh, J U and Kabir, J and Gashua, M M and Bello, M B	Not relevant
978	Application of praziquantel in schistosomiasis japonica control strategies in China	2013	Parasitology Research	Wu, W and Huang, Y	Not relevant
979	Application of schistosomiasis consortium for operational research and evaluation study findings to refine predictive modeling of schistosoma mansoni and schistosoma haematobium control in Sub-Saharan Africa	2020	American Journal of Tropical Medicine and Hygiene	King, C H and Yoon, N and Wang, X and Lo, N C and Alsallaq, R and Ndeffo-Mbah, M and Li, E and Gurarie, D	Not relevant
980	Applied systems thinking: A viable approach to identify leverage points for accelerating progress towards ending neglected tropical diseases	2020	Health Research Policy and Systems	Glenn, J and Kamara, K and Umar, Z A and Chahine, T and Daulaire, N and Bossert, T	Not relevant
981	Applying an evolutionary mismatch framework to understand disease susceptibility	2023	PLoS Biology	Lea, A J and Clark, A G and Dahl, A W and Devinsky, O and Garcia, A R and Golden, C D and Kamau, J and Kraft, T S and Lim, Y A L and Martins, D J and Mogoi, D and Pajukanta, P and Perry, G H and Pontzer, H and Trumble, B C and Urlacher, S S and Venkataraman, V V and Wallace, I J and Gurven, M and Lieberman, D E and Ayroles, J F	Not relevant
982	Applying community health principles to veterinary practice	2017	Veterinary Record	Hohn, E and Nell, A	Not relevant
983	Applying psychological frameworks of behaviour change to improve healthcare worker hand hygiene: a systematic review	2015	Journal of Hospital Infection	Srigley, J A and Corace, K and Hargadon, D P and Yu, D and MacDonald, T and Fabrigar, L and Garber, G	Excluded: Secondary study
984	Approaches to promote handwashing and sanitation behaviour change in low- and middle-income countries	2017	Campbell Systematic Reviews	Buck, E de and Remoortel, H van and Hannes, K and Govender, T and Naidoo, S and Avau, B and Veegaete, A V and Musekiwa, A and Lutje, V and Cargo, M and Mosler, H J and Vandekerckhove, P and Young, T	Not relevant
985	Approaching healthcare delivery through a new lens: a crowdsourcing challenge to identify health-related social innovations to increase universal health coverage in Nigeria	2022	BMJ Innovations	Ekwunife, O I and Onubogu, C U and Aribodor, O B and Anigbogu, K C and Ogwaluonye, U C and Ekwunife, C A and Okunna, C S and Nwaorgu, O	Not relevant
986	Appropriate targeting of artemisinin-based combination therapy by community health workers using malaria rapid diagnostic tests: findings from randomized trials in two contrasting areas of high and low malaria transmission in south-western Uganda	2016	Tropical Medicine and International Health	Ndyomugyenyi, R and Magnussen, P and Sham, Lal and Hansen, K and Clarke, S E	Not relevant
987	Apropos: critical analysis of molluscicide application in schistosomiasis control programs in Brazil	2017	Infectious Diseases of Poverty	Li, HongJun and Wang, Wei	Not relevant
988	Aquatic biomonitoring of Giardia cysts and Cryptosporidium oocysts in peninsular Malaysia	2014	Environmental Science and Pollution Research	Lee, SooChing and Romano, Ngui and Tan, TiongKai and Muhammad Aidil, Roslan and Init, Ithoi and Lim, Y A L	Not relevant
989	Aquatic macroinvertebrate assemblages of Ghana, West Africa: understanding the ecology of a neglected tropical disease	2014	EcoHealth	Eric Benbow, M and Kimbirauskas, R and McIntosh, M D and Williamson, H and Quaye, C and Boakye, D and Small, P L C and Merritt, R W and Benbow, M E and Kimbirauskas, R and McIntosh, M D and Williamson, H and Quaye, C and Boakye, D and Small, P L C and Merritt, R W	Not relevant
990	Arachnids of medical importance in Brazil: main active compounds present in scorpion and spider venoms and tick saliva	2015	Journal of Venomous Animals and Toxins including Tropical Diseases	Cordeiro, F A and Amorim, F G and Anjolette, F A P and Arantes, E C	Not relevant
991	ARAM: an automated image analysis software to determine rosetting parameters and parasitaemia in Plasmodium samples	2016	Malaria Journal	Kudella, P W and Moll, K and Wahlgren, M and Wixforth, A and Westerhausen, C	Not relevant
992	Arbovirus: important zoonoses in the Brazilian Amazon. [Portuguese]	2013	Veterinaria e Zootecnia	Casseb, A do R and Casseb, L M N and Silva, S P da and Vasconcelos, P F da C	Not relevant
993	Are antimalarial hybrid molecules a close reality or a distant dream?	2017	Antimicrobial Agents and Chemotherapy	Drishti, Agarwal and Gupta, R D and Awasthi, S K	Not relevant
994	Are census data accurate for estimating coverage of a lymphatic filariasis MDA campaign? Results of a survey in Sierra Leone	2019	PLoS ONE	Kamara, W and Zoerhoff, K L and Toubali, E H and Hodges, M H and Bisanzio, D and Chowdhury, D and Sonnie, M and Magbity, E and Samai, M and Conteh, A and Macarthy, F and Baker, M and Koroma, J B	Not relevant
995	Are current preventive chemotherapy strategies for controlling and eliminating neglected tropical diseases cost-effective?	2021	BMJ Global Health	Turner, H C and Stolk, W A and Solomon, A W and King, J D and Montresor, A and Molyneux, D H and Toor, J	Not relevant
996	Are disease reservoirs special? Taxonomic and life history characteristics	2017	PLoS ONE	Plourde, B T and Burgess, T L and Eskew, E A and Roth, T M and Stephenson, N and Foley, J E	Not relevant
997	Are fish paratenic natural hosts of the caiman haemoparasite Hepatozoon caimani?	2014	Parasitology Research	Pereira, G R and Soares, P and Gomes, M Q and Viana, L A and Manso, P P de A and Machado, M P and Paiva, F and Lourenco-de-Oliveira, R	Not relevant
998	Are intestinal parasites fuelling the rise in dual burden households in Venezuela?	2013	Transactions of the Royal Society of Tropical Medicine and Hygiene	Ponce, M C and Incani, R N and Pinelli, E and Kulve, N and Ramak, R and Polmana, K and Doaka, C M	Not relevant
999	Are opossums a relevant factor associated with asymptomatic Leishmania infection in the outskirts of the largest Brazilian cities?	2016	Brazilian Journal of Infectious Diseases	Carranza-Tamayo, C O and Werneck, G L and Romero, G A S	Not relevant
1000	Are Saudi medical students aware of middle east respiratory syndrome coronavirus during an outbreak?	2017	Journal of Infection and Public Health	Al-Mohrej, A and Sajida, Agha	Not relevant
1001	ARE THE HELMINTH COMMUNITIES FROM UNISEXUAL AND BISEXUAL LIZARDS DIFFERENT? EVIDENCE FROM GASTROINTESTINAL PARASITES OF <i>DAREVSKIA</i> SPP. IN TURKEY	2015	ACTA ZOOLOGICA ACADEMIAE SCIENTIARUM HUNGARICAE	Roca, V and Jorge, F and Ilgaz, Ã‡ and Kumlutas, Y and Durmus, S H and Carretero, M A	Excluded: Wrong study design
1002	Are the specialized bird ticks, Ixodes arboricola and I. frontalis, competent vectors for Borrelia burgdorferi sensu lato? (Special Issue: Environmental lifestyles and transmission of pathogens.)	2014	Environmental Microbiology	Heylen, D and Sprong, H and Oers, K van and Fonville, M and Leirs, H and Matthysen, E	Not relevant
1003	Are we on our way to achieving the 2020 goals for schistosomiasis morbidity control using current who guidelines?	2017	American Journal of Tropical Medicine and Hygiene	Toor, J and Truscott, J E and Alsallaq, R and Werkman, M and Turner, H C and Gurarie, D and Wright, J E and Farrell, S H and King, C H and Anderson, R M	Excluded: Conference abstract
1004	Are we on the right track? stopping criteria for ending soil-transmitted helminths randomized clinical trials	2017	American Journal of Tropical Medicine and Hygiene	Werkman, M and Truscott, J E and Wright, J E and Toor, J and Asbjornsdottir, K H and Farrell, S H and Walson, J L and Anderson, R M	Excluded: Conference abstract
1005	Are we reaching everyone as we move from control to elimination of NTDS: Findings from an integrated treatment coverage survey in northern Nigeria	2016	American Journal of Tropical Medicine and Hygiene	Ibrahim, N and Sanda, S and Senyonjo, L and Isiyaku, S	Excluded: Conference abstract
1006	Are we ready for Taenia solium cysticercosis elimination in sub-Saharan Africa?	2017	Parasitology	Johansen, M V and Trevisan, C and Gabriel, S and Magnussen, P and Braae, U C	Excluded: not relevant
1007	Are we there yet? assessing who is being left behind and why in preventive chemotherapy treatment for neglected tropical diseases	2019	Transactions of the Royal Society of Tropical Medicine and Hygiene	Simpson, S J and Muleta, M D and Negussu, N and Zeleke, Z K and Adekeye, O and Shu'aibu, J and Isiyaku, S and Dean, L and Koller, T S and Mbabazi, P S	Excluded: Conference abstract
1008	Are your IPC policies fit for purpose?	2014	Journal of Infection Prevention	Cochrane, J M	Not relevant
1009	Areas of Metabolomic Exploration for Helminth Infections	2021	ACS Infectious Diseases	Whitman, J D and Sakanari, J A and Mitreva, M	Not relevant
1010	Arrabidaea chica hexanic extract induces mitochondrion damage and peptidase inhibition on Leishmania spp	2014	BioMed Research International	Rodrigues, I A and Azevedo, M M B and Chaves, F C M and Alviano, C S and Alviano, D S and Vermelho, A B	Not relevant
1011	Arsenicosis in bladder pathology and schistosomiasis in Eggua, Nigeria	2018	Transactions of the Royal Society of Tropical Medicine and Hygiene	Bakare, S O and Adebayo, A S and Awobode, H O and Onile, O S and Agunloye, A M and Isokpehi, R D and Anumudu, C I	Not relevant
1012	Artemether-lumefantrine versus dihydroartemisinin-piperaquine for treatment of uncomplicated Plasmodium falciparum malaria in children aged less than 15 years in Guinea-Bissau - an open-label non-inferiority randomised clinical trial	2016	PLoS ONE	Ursing, J and Rombo, L and Rodrigues, A and Kofoed, P E	Not relevant
1013	Artemisia annua: a new version of a traditional tea under randomized, controlled clinical trial for the treatment of malaria	2016	Advances in Bioscience and Biotechnology	Magalhaes, P M de and Figueira, G M and Souza, J M de and Ventura, A M R and Ohnishi, M D de O and Silva, D R da and Lobo, L A G and Eleres, F B and Libonati, R and Willcox, M and Pimentel, E C	Not relevant
1014	Artemisinin combination therapy mass drug administration in a setting of low malaria endemicity: programmatic coverage and adherence during an observational study in Zanzibar	2017	Malaria Journal	Ali, A S and Thawer, N G and Khatib, B and Amier, H H and Shija, J and Msellem, M and Al-Mafazy, A and Garimo, I A and Mkali, H and Ramsan, M M and Kafuko, J M and Paxton, L A and Reithinger, R and Ngondi, J M	Not relevant
1015	Artemisinin resistance-associated K13 polymorphisms of Plasmodium falciparum in southern Rwanda, 2010-2015	2016	American Journal of Tropical Medicine and Hygiene	Tacoli, C and Gai, P P and Bayingana, C and Sifft, K and Geus, D and Ndoli, J and Sendegeya, A and Gahutu, J B and Mockenhaupt, F P	Not relevant
1016	Artemisinin resistance-associated polymorphisms at the K13-propeller locus are absent in Plasmodium falciparum isolates from Haiti	2015	American Journal of Tropical Medicine and Hygiene	Carter, T E and Boulter, A and Existe, A and Romain, J R and St. Victor, J Y and Mulligan, C J and Okech, B A	Not relevant
1017	Arterial hypertension and skin allergy are risk factors for progression from dengue to dengue hemorrhagic fever: a case control study	2015	PLoS Neglected Tropical Diseases	Teixeira, M G and Paixao, E S and Costa, M da C N and Cunha, R V and Pamplona, L and Dias, J P and Figueiredo, C A and Figueiredo, M A A and Blanton, R and Morato, V and Barreto, M L and Rodrigues, L C	Not relevant
1018	Artesunate/amodiaquine malaria treatment for Equatorial Guinea (Central Africa)	2013	American Journal of Tropical Medicine and Hygiene	Charle, P and Berzosa, P and Lucio, A de and Raso, J and Nchama, G N and Benito, A	Not relevant
1019	Ascariasis amongst the orang asli (aborigine) children at pos sinderut, Kuala Lipis, Pahang, Malaysia	2013	International Medical Journal	Ghani, M K A and Gopal, G	Excluded: Wrong study design
1020	Ascaris and Escherichia coli inactivation in an ecological sanitation system in Port-au-Prince, Haiti	2015	PLoS ONE	Berendes, D and Levy, K and Knee, J and Handzel, T and Hill, V R	Excluded: Wrong study design
1021	Ascaris lumbricoides induces, both, reduction and increase of asthma symptoms in a rural community	2017	Allergy: European Journal of Allergy and Clinical Immunology	Zakzuk, J and Casadiedo, S and Mercado, A and Alvis-Guzman, N and Caraballo, L	Excluded: Wrong study design
1022	Ascaris lumbricoides infection and its relation to environmental factors in the Mbeya region of Tanzania, a cross-sectional, population-based study	2014	PLoS ONE	Schule, S A and Clowes, P and Kroidl, I and Kowuor, D O and Nsojo, A and Mangu, C and Riess, H and Geldmacher, C and Laubender, R P and Mhina, S and Maboko, L and Loscher, T and Hoelscher, M and Saathoff, E	Excluded: Wrong study design
1023	Ascaris lumbricoides infection and parasite load are associated with asthma in children	2014	Journal of Infection in Developing Countries	Bragagnoli, G and Silva, M T N	Excluded: Wrong study design
1024	Ascaris lumbricoides infection induces both, reduction and increase of asthma symptoms in a rural community	2018	ACTA TROPICA	Zakzuk, J and Casadiego, S and Mercado, A and Alvis-Guzman, N and Caraballo, L	Excluded: Wrong study design
1025	Ascaris suum infection was associated with a worm-independent reduction in microbial diversity and altered metabolic potential in the porcine gut microbiome	2019	International Journal for Parasitology	Wang, Y and Liu, F and Urban, J F and Paerewijck, O and Geldhof, P and Li, R W	Excluded: Wrong study design
1026	Ask when - not just whether - it's a risk: how regional context influences local causes of diarrheal disease	2014	American Journal of Epidemiology	Goldstick, J E and Trostle, J and Eisenberg, J N S	Not relevant
1027	Aspects of anatomopathology of liver cattle raised on Marajo Island, Para State, condemned by state inspection service. [Portuguese]	2017	Veterinaria e Zootecnia	Ribeiro, D B and Tortelly, R and Pereira, W L A and Monger, S da G B and Ribeiro, A S S	Not relevant
1028	Aspects of the ecology of phlebotomine sand flies (Diptera: Psychodidae) in the Private Natural Heritage Reserve Sanctuary Caraca	2017	PLoS ONE	Tonelli, G B and Tanure, A and Rego, F D and Carvalho, G M de L and Simoes, T C and Andrade Filho, J D	Not relevant
1029	Aspects of the ecology of phlebotomines (Diptera: Psychodidae: Phlebotominae) in an area of cutaneous leishmaniasis occurrence, municipality of Angra dos Reis, coast of Rio de Janeiro State, Brazil	2014	Revista do Instituto de Medicina Tropical de Sao Paulo	Aguiar, G M de and Azevedo, A C R de and Medeiros, W M de and Alves, J R C and Rendeiro, V	Not relevant
1030	Aspects on the ecology of phlebotomine sand flies (Diptera: Psychodidae) from Guarai, State of Tocantins, Brazil, endemic area for American cutaneous leishmaniasis	2017	Journal of Medical Entomology	Godoy, R E and Santana, A L F de and Graser, C and Rangel, E F and Vilela, M L	Not relevant
1031	Aspidosperma species as sources of anti-malarials: uleine is the major anti-malarial indole alkaloid from Aspidosperma parvifolium (Apocynaceae)	2015	Malaria Journal	Dolabela, M F and Povoa, M M and Brandao, G C and Rocha, F D and Soares, L F and Paula, R C de and Oliveira, A B de	Not relevant
1032	Aspidosperma species as sources of antimalarials. Part III. A review of traditional use and antimalarial activity	2014	Planta Medica	Paula, R C de and Dolabela, M F and Oliveira, A B de	Not relevant
1033	Assembly rules of ectoparasite communities across scales: combining patterns of abiotic factors, host composition, geographic space, phylogeny and traits	2015	Ecography	Krasnov, B R and Shenbrot, G I and Khokhlova, I S and Stanko, M and Morand, S and Mouillot, D	Not relevant
1034	Assembly rules of helminth parasite communities in grey mullets: combining components of diversity	2020	International Journal for Parasitology	Llopis-Belenguer, C and Pavoine, S and Blasco-Costa, I and Balbuena, J A	Not relevant
1035	Assessing acceptability of a diagnostic and malaria treatment package delivered by community health workers in malaria-endemic settings of Burkina Faso, Nigeria, and Uganda	2016	Clinical Infectious Diseases	Jegede, A S and Oshiname, F O and Sanou, A K and Nsungwa-Sabiiti, J and Ajayi, I O and Siribie, M and Afonne, C and Serme, L and Falade, C O	Not relevant
1036	Assessing and managing wounds of Buruli ulcer patients at the primary and secondary health care levels in Ghana	2017	PLoS Neglected Tropical Diseases	Addison, N O and Pfau, S and Koka, E and Aboagye, S Y and Kpeli, G and Pluschke, G and Yeboah-Manu, D and Junghanss, T	Not relevant
1037	Assessing behaviour towards the uptake of a novel low-cost water filtration system in schistosomiasis-endemic communities in Mwanza, Tanzania	2020	American Journal of Tropical Medicine and Hygiene	Sule, M N and Kinung'hi, S M and Hilonga, A and Mosha, J and Templeton, M R	Not relevant
1038	Assessing Chikungunya risk in a metropolitan area of Argentina through satellite images and mathematical models	2016	BMC Infectious Diseases	Ruiz-Moreno, D	Not relevant
1039	Assessing climate driven malaria variability in Ghana using a regional scale dynamical model	2017	Climate	Asare, E O and Amekudzi, L K	Not relevant
1040	Assessing data quality of neglected tropical disease integrated control programs: The Tanzania experience	2015	American Journal of Tropical Medicine and Hygiene	Nshala, A and Kilembe, B and Zoure, H and Tiendrebeogo, A and Damas, D and Craciunoiu, S and Chikawe, M and Mwingira, U	Not relevant
1041	Assessing data quality of neglected tropical diseases programs in Uganda	2013	American Journal of Tropical Medicine and Hygiene	Muheki, E and Wamboga, C and Magola, R and Wakabi, T and Namwanje, H L and Zoerhoff, K L and Mbabazi, P S	Not relevant
1042	Assessing demand-side barriers to uptake of intermittent preventive treatment for malaria in pregnancy: a qualitative study in two regions of Uganda	2016	Malaria Journal	Rassi, C and Graham, K and King, R and Ssekitooleko, J and Mufubenga, P and Gudoi, S S	Not relevant
1043	Assessing early access to care and child survival during a health system strengthening intervention in Mali: a repeated cross sectional survey	2013	PLoS ONE	Johnson, A D and Thomson, D R and Atwood, S and Alley, I and Beckerman, J L and Kone, I and Diakite, D and Diallo, H and Traore, B and Traore, K and Farmer, P E and Murray, M and Mukherjee, J	Not relevant
1044	Assessing early child development and its association with stunting and schistosome infections in rural zimbabwean children using the griffiths scales of child development	2021	PLoS Neglected Tropical Diseases	Mutapi, F and Pfavayi, L and Osakunor, D and Lim, R and Kasambala, M and Mutemeri, A and Rusakaniko, S and Chibanda, D and Mduluza, T	Not relevant
1045	Assessing expanded community wide treatment for schistosomiasis: Baseline infection status and self-reported risk factors in three communities from the Greater Accra region, Ghana	2020	PLoS Neglected Tropical Diseases	Cunningham, L J and Campbell, S J and Armoo, S and Koukounari, A and Watson, V and Selormey, P and Stothard, J R and Idun, B and Asiedu, M and Ashong, Y and Adams, E R and Osei-Atweneboana, M Y	Not relevant
1046	Assessing geohelminth parasites among geophagous school children, in Owerri Metropolis Area, Imo State, South-Eastern Nigeria	2016	International Journal of Infectious Diseases	Austin, N I	Exluded: Wrong design; Not relevant
1047	Assessing helminth community structure and patterns in gizzard helminths of blue-winged teal (Anas Discors)	2013	Journal of Parasitology	Graves, D W and Fedynich, A M	Not relevant
1048	Assessing hookworm response to albendazole treatment across five regions in ghana: Towards the development of an anthelminthic response map	2020	American Journal of Tropical Medicine and Hygiene	Asuming-Brempong, E K and Ashong, Y and Akorli, J E and Idun, B K and Boampong, F K and Yussif, R B and Asiedu, M and Aboagye, F T and Cappello, M and M.D, W Ilson and Osei-Atweneboana, M Y	Conference abstract
1049	Assessing longer-term effectiveness of a combined household-level piped water and sanitation intervention on child diarrhoea, acute respiratory infection, soil-transmitted helminth infection and nutritional status: A matched cohort study in rural Odisha, India	2019	International Journal of Epidemiology	Reese, H and Routray, P and Torondel, B and Sinharoy, S S and Mishra, S and Freeman, M C and Chang, H H and Clasen, T	Not relevant
1050	Assessing Lymphatic Filariasis Data Quality in Endemic Communities in Ghana, Using the Neglected Tropical Diseases Data Quality Assessment Tool for Preventive Chemotherapy	2016	PLoS Neglected Tropical Diseases	de Souza, D K and Yirenkyi, E and Otchere, J and Biritwum, N K and Ameme, D K and Sackey, S and Ahorlu, C and Wilson, M D and Souza, D K de and Yirenkyi, E and Otchere, J and Biritwum, N K and Ameme, D K and Sackey, S and Ahorlu, C and Wilson, M D	Not relevant
1051	Assessing multiple foodborne, waterborne and environmental exposures of healthy people to potential enteric pathogen sources: effect of age, gender, season, and recall period	2014	Epidemiology and Infection	David, J M and Ravel, A and Nesbitt, A and Pintar, K and Pollari, F	Not relevant
1052	Assessing onchocerciasis subcriticality from pre-intervention cross-sectional surveys	2020	American Journal of Tropical Medicine and Hygiene	Kelly, J D and Polo, M R and Zoure, H G M and Oldenburg, C E and Keenan, J D and Porco, T C and Lietman, T M	Not relevant
1053	Assessing parasite epidemiology in the epidemiological importance of Patagonian Late Holocene rockshelters using carnivore coprolites in the past: new data from Piedra Parada, Argentina.	2022	Parasitology	Fugassa, Martin H and Fernandez, Pablo M and Bellelli, Cristina and Carballido Calatayud, Mariana	Not relevant
1054	Assessing relationship between selected climate variables, human diseases and crop production using ardl approach - the example of Ondo State, Nigeria	2017	Scientific Papers Series Management, Economic Engineering in Agriculture and Rural Development	Olutumise, A I and Okogbue, E C and Omonijo, A G	Not relevant
1055	Assessing resources for implementing a community directed intervention (CDI) strategy in delivering multiple health interventions in urban poor communities in Southwestern Nigeria: a qualitative study	2013	Infectious Diseases of Poverty	Ajayi, I O and Jegede, A S and Falade, C O and Sommerfeld, J	Excluded: Wrong study design
1056	Assessing S. mansoni prevalence in Biomphalaria snails in the Gombe ecosystem of western Tanzania: The importance of DNA sequence data for clarifying species identification	2017	Parasites and Vectors	Bakuza, J S and Gillespie, R and Nkwengulila, G and Adam, A and Kilbride, E and Mable, B K	Not relevant
1057	Assessing sanitation conditions and its impacts on the health status of urban dwellers in Abuakwa, Ghana. A cross sectional survey	2015	Research on Humanities and Social Sciences	Kwarteng, A B and Agyemang-Duah, W and Arthur, F and Agyemang, E	Not relevant
1058	Assessing seroprevalence and associated risk factors for multiple infectious diseases in Sabah, Malaysia using serological multiplex bead assays	2022	Frontiers in public health	Chan, Y L and Patterson, C L and Priest, J W and Stresman, G and William, T and Chua, T H and Tetteh, K and Lammie, P and Drakeley, C and Fornace, K M	Not relevant
1059	Assessing supply-side barriers to uptake of intermittent preventive treatment for malaria in pregnancy: a qualitative study and document and record review in two regions of Uganda	2016	Malaria Journal	Rassi, C and Graham, K and Mufubenga, P and King, R and Meier, J and Gudoi, S S	Excluded: Wrong study design
1060	Assessing the adoption of roll back malaria programme (RBMP) among women farmers in Ikorodu local government area of Lagos State	2013	Canadian Journal of Pure & Applied Sciences	Babalola, D A and Olarewaju, M and Omeonu, P E and Adefelu, A O and Okeowo, R	Not relevant
1061	Assessing the benefits of five years of different approaches to treatment of urogenital schistosomiasis: A SCORE project in Northern Mozambique	2017	PLoS Neglected Tropical Diseases	Phillips, A E and Gazzinelli-Guimaraes, P H and Aurelio, H O and Ferro, J and Nala, R and Clements, M and King, C H and Fenwick, A and Fleming, F M and Dhanani, N	Not relevant
1062	Assessing the capacity to diagnose human African trypanosomiasis among health care personnel from Chama and Mambwe districts of eastern Zambia	2015	BMC research notes	Mulenga, G M and Likwa, R N and Namangala, B	Not relevant
1063	Assessing the diagnosis of uncomplicated malaria after introduction of malaria rapid diagnostic tests	2014	British Journal of Medicine and Medical Research	Rauf, A and Anto, B P and Koffuor, G A and Buabeng, K O and Abdul-Kabir, M	Not relevant
1064	Assessing the diversity and distribution of potential intermediate hosts snails for urogenital schistosomiasis: Bulinus spp. (Gastropoda: Planorbidae) of Lake Victoria	2020	Parasites and Vectors	Chibwana, F D and Tumwebaze, I and Mahulu, A and Sands, A F and Albrecht, C	Not relevant
1065	Assessing the drivers of gut microbiome composition in wild redfronted lemurs via longitudinal metacommunity analysis	2022	Scientific reports	Murillo, T and Schneider, D and Heistermann, M and Daniel, R and Fichtel, C	Not relevant
1066	Assessing the effective use of mosquito nets in the prevention of malaria in some parts of Mezam division, Northwest Region Cameroon	2016	Malaria Journal	Ntonifor, N H and Veyufambom, S	Not relevant
1067	Assessing the external validity of a randomized controlled trial of anthelminthics in mothers and their children in Entebbe, Uganda	2014	Trials	Millard, J D and Muhangi, L and Sewankambo, M and Ndibazza, J and Elliott, A M and Webb, E L	Wrong study design; not relevant
1068	Assessing the feasibility of interrupting the transmission of soil-transmitted helminths through mass drug administration: The DeWorm3 cluster randomized trial protocol	2018	PLoS Neglected Tropical Diseases	Asbjornsdottir, K H and Ajjampur, S S R and Anderson, R M and Bailey, R and Gardiner, I and Halliday, K E and Ibikounle, M and Kalua, K and Kang, G and Littlewood, D T J and Luty, A J F and Means, A R and Oswald, W and Pullan, R L and Sarkar, R and Schar, F and Szpiro, A and Truscott, J E and Werkman, M and Yard, E and Walson, J L	Excluded: study protocol
1069	Assessing the health impact of the following measures in schools in Maradi (Niger): construction of latrines, clean water supply, establishment of hand washing stations, and health education	2014	Journal of Parasitology Research	Mainassara, H B and Tohon, Z	Wrong outcomes
1070	Assessing the impact of a joint human-porcine intervention package for Taenia solium control: Results of a pilot study from northern Lao PDR	2016	Acta Tropica	Okello, A L and Thomas, L and Inthavong, P and Ash, A and Khamlome, B and Keokamphet, C and Newberry, K and Gauci, C G and Gabriel, S and Dorny, P and Thompson, R C A and Lightowlers, M W and Allen, J	Not relevant
1071	Assessing the impact of integrated community case management (iCCM) programs on child mortality: review of early results and lessons learned in sub-Saharan Africa. (Themed Issue: Current scientific evidence for integrated community case management (iCCM) in Africa: findings from the iCCM evidence symposium.)	2014	Journal of Global Health	Amouzou, A and Morris, S and Moulton, L H and Mukanga, D	Not relevant
1072	Assessing the impact of intensified treatment strategies against urogenital schistosomiasis in Niger	2017	American Journal of Tropical Medicine and Hygiene	Phillips, A E and Amadou, A and Garba, A	Excluded: Wrong study design; not relevant
1073	Assessing the impact of mass deworming on co-infections with other parasites and commensals using molecular techniques	2016	American Journal of Tropical Medicine and Hygiene	Easton, A V and Shyu, C and Mwandawiro, C S and Njenga, S M and Kihara, J H and Mwatele, C and Quinones, M and Davis, J and Belkaid, Y and Oliveira, R G and Lamberton, P H and Anderson, R M and Nutman, T B	Excluded: Wrong study design; not relevant
1074	Assessing the infection risk of Giardia and Cryptosporidium in public drinking water delivered by surface water systems in Sao Paulo State, Brazil	2013	Science of the Total Environment	Sato, M I Z and Galvani, A T and Padula, J A and Nardocci, A C and Lauretto, M de S and Razzolini, M T P and Hachich, E M	Not relevant
1075	Assessing the influence of geographic distance in parasite communities of an exotic lizard	2016	Acta parasitologica	Bezerra, C H and Pinheiro, L T and de Melo, G C and Zanchi-Silva, D and Queiroz Md.e, S and dos Anjos, L A and Harris, D J and Borges-Nojosa, D M	Not relevant
1076	Assessing the Influence of Water Management and Rainfall Seasonality on Water Quality and Intestinal Parasitism in Rural Northeastern Brazil	2018	Journal of Tropical Medicine	Dias, A P and Calegar, D and Carvalho-Costa, F A and Alencar, M D F L and Ignacio, C F and Da Silva, M E C and De Moraes Neto, A H A	Not relevant
1077	Assessing the integrated effects of landscape fragmentation on plants and plant communities: the challenge of multiprocess-multiresponse dynamics. (Special Feature: Meta-analysis in plant ecology.)	2014	Journal of Ecology	Ibanez, I and Katz, D S W and Peltier, D and Wolf, S M and Barrie, B T C	Not relevant
1078	Assessing the interruption of the transmission of human helminths with mass drug administration alone: optimizing the design of cluster randomized trials	2017	Parasites and Vectors	Anderson, R and Farrell, S and Turner, H and Walson, J and Donnelly, C A and Truscott, J	wrong design; wrong outcome
1079	Assessing the knowledge, attitudes, practices, and perspectives of stakeholders of the deworming program in rural Rwanda	2023	PLoS Neglected Tropical Diseases	Rwamwejo, F and Ndatinya, G I and Mkata, M I and Blauman, A and Regnier, D and Cruz, S and Lackner, S C	Wrong outcomes
1080	Assessing the mouse intestinal microbiota in settings of type-2 immune responses	2018	Methods in Molecular Biology	Tang, M S and Bowcutt, R and Loke, P	Not relevant
1081	Assessing the practicalities of joint snakebite and dog rabies control programs: Commonalities and potential pitfalls	2021	Toxicon: X	Scott, T P and Sharma, S K and Wallace, R M and Nel, L H and Adhikari, S K and Abela-Ridder, B and Thumbi, S M	Not relevant
1082	Assessing the presence of Wuchereria bancrofti in vector and human populations from urban communities in Conakry, Guinea	2015	Parasites and Vectors	Kouassi, B L and Souza, D K de and Goepogui, A and Narh, C A and King, S A and Mamadou, B S and Diakite, L and Dadzie, S K and Boakye, D A and Utzinger, J and Bockarie, M J and Koudou, B G	Not relevant
1083	Assessing the prevalence of Female Genital Schistosomiasis and comparing the acceptability and performance of health worker-collected and self-collected cervical-vaginal swabs using PCR testing among women in North-Western Tanzania: The ShWAB study	2023	PLoS Neglected Tropical Diseases	Ursini, T and Scarso, S and Mugassa, S and Othman, J B and Yussuph, A J and Ndaboine, E and Mbwanji, G and Mazzi, C and Leonardi, M and Prato, M and Pomari, E and Mazigo, H D and Tamarozzi, F	Not relevant
1084	Assessing the Prevalence of Risk Factors for Neglected Tropical Diseases in Brazos County, Texas	2017	PLoS Currents	Horney, J and Goldberg, D and Hammond, T and Stone, K and Smitherman, S	Not relevant
1085	Assessing the Prevalence of Trachoma: Lessons from Community Screening with Laboratory Testing in Australia's Torres Strait Islands	2022	Ophthalmic Epidemiology.	Lynch, K D and Brian, G and Ahwang, T and Morotti, W and Wharton, G and Newie, T and Newie, V and Perrett, C and Ware, W and Mosby, L and Walters, S and Brown, A and Whop, L J and Lambert, S B	Not relevant
1086	Assessing the prevalence of urogenital schistosomaisis and transmission risk factors amongst school-aged children around Mape dam ecological suburbs in Malantouen district, Cameroon	2017	Infectious Diseases of Poverty	Mewabo, A P and Moyou, R S and Kouemeni, L E and Ngogang, J Y and Kaptue, L and Tambo, E	Not relevant
1087	Assessing the Quality of the World Health Organization's Skin NTDs App as a Training Tool in Ghana and Kenya: Protocol for a Cross-sectional Study.	2022	JMIR research protocols	Frej, Asmae and Cano, Mireia and Ruiz-Postigo, Jose A and Macharia, Paul and Phillips, Richard Odame and Amoako, Yaw Ampem and Carrion, Carme	Not relevant
1088	Assessing the research and education needs of the organic dairy industry in the northeastern United States	2013	Journal of Dairy Science	Pereira, A B D and Brito, A F and Townson, L L and Townson, D H	Not relevant
1089	Assessing the resilience of community drug distributors (CDDS) conducting mass drug administration (MDA) for lymphatic filariasis and onchocerciasis in Cote D'ivoire	2019	American Journal of Tropical Medicine and Hygiene	Dilliott, D and Addiss, D and Gyapong, M and McFarland, D and Amuyunzu-Nyamongo, M and Comoe, E and Djima, A M and Buh, A W and Krentel, A	Excluded: Wrong study design; not relevant
1090	Assessing the risk of bovine fasciolosis using linear regression analysis for the state of Rio Grande do Sul, Brazil	2016	Veterinary Parasitology	Silva, A E P and Freitas, C da C and Dutra, L V and Molento, M B	Not relevant
1091	Assessing the short-term global health experience: a cross-sectional study of demographics, socioeconomic factors, and disease prevalence	2017	American Journal of Tropical Medicine and Hygiene	Geen, O and Pumputis, A and Kochi, C and Costa, A and Stobbe, K	Not relevant
1092	Assessing the utilisation of a child health monitoring tool	2017	SAJCH South African Journal of Child Health	Blaauw, R and Daniels, L and Du Plessis, L M and Koen, N and Koornhof, H E and Marais, M L and Van Niekerk, E and Visser, J	Not relevant
1093	Assessing the vulnerability of Brazilian municipalities to the vectorial transmission of Trypanosoma cruzi using multi-criteria decision analysis	2014	Acta Tropica	Vinhaes, M C and Oliveira, S V de and Reis, P O and Sousa, A C de L and Albuquerque e Silva, R and Obara, M T and Bezerra, C M and Costa, V M da and Alves, R V and Gurgel-Goncalves, R	Not relevant
1094	Assessing the WHO 50% prevalence threshold in school-aged children as indication for treatment of urogenital schistosomiasis in adults in central Nigeria	2013	American Journal of Tropical Medicine and Hygiene	Evans, D S and King, J D and Eigege, A and Umaru, J and Adamani, W and Alphonsus, K and Sambo, Y and Miri, E S and Goshit, D and Ogah, G and Richards, F O	Not relevant
1095	Assessing therapeutic management of vaginal and urethral symptoms in an anonymous HIV testing centre in Luanda, Angola	2013	Journal of Infection in Developing Countries	Guimaraes, H and Castro, R and Tavira, L T and L. Exposto, F da	Not relevant
1096	Assessing ultrasonography as a diagnostic tool for porcine cysticercosis	2017	PLoS Neglected Tropical Diseases	Flecker, R H and Pray, I W and Santivanez, S J and Ayvar, V and Gamboa, R and Muro, C and Moyano, L M and Benavides, V and Garcia, H H and O'Neal, S E	Not relevant
1097	Assessment of a hands-on method for FAMACHA Â© system training	2014	Veterinary Parasitology	Maia, D and Rosalinski-Moraes, F and Wyk, J A van and Weber, S and Sotomaior, C S	Not relevant
1098	Assessment of a novel approach to identify trichiasis cases using community treatment assistants in Tanzania	2015	PLoS Neglected Tropical Diseases	Greene, G S and West, S K and Mkocha, H and Munoz, B and Merbs, S L	Not relevant
1099	Assessment of animal African trypanosomiasis (AAT) vulnerability in cattle-owning communities of sub-Saharan Africa	2016	Parasites and Vectors	Holt, H R and Selby, R and Mumba, C and Napier, G B and Guitian, J	Not relevant
1100	Assessment of animal African trypanosomiasis (AAT) vulnerability in cattle-owning communities of sub-Saharan Africa the LCNTDR Collection: Advances in scientific research for NTD control	2016	Parasites and Vectors	Holt, H R and Selby, R and Mumba, C and Napier, G B and Guitian, J	Not relevant
1101	Assessment of anthelmintic efficacy of mebendazole in school children in six countries where soil-transmitted helminths are endemic	2014	PLoS Neglected Tropical Diseases	Levecke, B and Montresor, A and Albonico, M and Ame, S M and Behnke, J M and Bethony, J M and Noumedem, C D and Engels, D and Guillard, B and Kotze, A C and Krolewiecki, A J and McCarthy, J S and Mekonnen, Z and Periago, M V and Sopheak, H and Tchuem-Tchuente, L A and Tran Thanh, Duong and Nguyen Thu, Huong and Zeynudin, A and Vercruysse, J	wrong design; wrong outcome
1102	Assessment of anti mosquito measures in households and resistance status of Culex species in urban areas in southern Ghana: implications for the sustainability of ITN use	2013	Asian Pacific Journal of Tropical Medicine	Kudom, A A and Mensah, B A and Nunoo, J	Not relevant
1103	Assessment of artemisinin based combination therapy utilization among patent medicine vendors in some rural areas in Nigeria	2013	International Journal of Collaborative Research on Internal Medicine and Public Health	Nduka, S O and Agbata, C A and Eze, B H and Ezeobi, I and Nwadukwe, C C and Uzodinma, S U	Not relevant
1104	Assessment of burden of malaria in Gwanda District, Zimbabwe, using the disability adjusted life years	2016	International Journal of Environmental Research and Public Health	Gunda, R and Chimbari, M J and Mukaratirwa, S	Not relevant
1105	Assessment of community knowledge, attitude and practices for sustainable control of tsetse and tsetse-borne trypanosomosis in Meatu district, Tanzania	2017	Livestock Research for Rural Development	Malulu, D J and Kimbita, E N and Tuntufye, H N and Kinung'hi, S and Nyingilili, H S and Lyaruu, E and Mbilu, T and Sahani, J K and Malele, I I	Not relevant
1106	Assessment of community knowledge, attitude and practices on malaria in rural area of Central India	2017	National Journal of Community Medicine	Avinash, Borkar and Namita, Deshmukh	Not relevant
1107	Assessment of community's knowledge, attitude and practice about onchocerciasis and community directed treatment with Ivermectin in Quara District, north western Ethiopia	2014	Parasites and Vectors	Fitsum, Weldegebreal and Girmay, Medhin and Zemichael, Weldegebriel and Mengistu, Legesse	Not relevant
1108	Assessment of control and epidemiologic details of the schistosomiasis mansoni in Bananal, Sao Paulo, Brazil	2014	Revista Brasileira de Epidemiologia	Teles, H M S and Ferreira, C S and Carvalho, M E de	Not relevant
1109	Assessment of copy number variation in genes related to drug resistance in Plasmodium vivax and Plasmodium falciparum isolates from the Brazilian Amazon and a systematic review of the literature	2017	Malaria Journal	Costa, G L and Amaral, L C and Fontes, C J F and Carvalho, L H and Brito, C F A de and Sousa, T N de	Excluded: Secondary study
1110	Assessment of coverage of preventive treatment and insecticide-treated mosquito nets in pregnant women attending antenatal care services in 11 districts in Mozambique in 2011: the critical role of supply chain	2017	Malaria Journal	Salomao, C and Sacarlal, J and Gudo, E S	Excluded: Secondary study
1111	Assessment of current malaria status in light of the ongoing control interventions, socio-demographic and environmental variables in Jiga area, Northwest Ethiopia	2016	PLoS ONE	Seble, Ayalew and Hassen, Mamo and Abebe, Animut and Berhanu, Erko	Not relevant
1112	Assessment of diarrheal rates in a population of children in the Indian Himalayas: A student initiative	2015	Annals of Global Health	Kim, A A and Wu, T	Excluded: Wrong study design; not relevant
1113	Assessment of diet-related changes on albendazole absorption, systemic exposure, and pattern of urinary excretion in treated human volunteers	2021	Antimicrobial Agents and Chemotherapy	Ceballos, L and Nieves, E and Juarez, M and Aveldano, R and Travacio, M and Martos, J and Cimino, R and Walson, J L and Krolewiecki, A and Lanusse, C and Alvarez, L	Excluded: wrong study design; not relevant
1114	Assessment of drug resistance related genes as candidate markers for treatment outcome prediction of cutaneous leishmaniasis in Brazil	2013	Acta Tropica	Torres, D C and Ribeiro-Alves, M and Romero, G A S and Davila, A M R and Cupolillo, E	Not relevant
1115	Assessment of dual schistosome infection prevalence from urine in an endemic community of Ghana by molecular diagnostic approach	2020	Parasite Epidemiology and Control	Anyan, W K and Pulkkila, B R and Dyra, C E and Price, M and Naples, J M and Quartey, J K and Anang, A K and Lodh, N	Not relevant
1116	Assessment of educational videos on the prevention and management of infant diarrhea: documental study	2015	Health	Mendes, E R da R and Penha, J C da and Nascimento, L A do and Sabino, L M M de and Joventino, E S and Ferreira, A M V and Teixeira, O C M and Galvao, M de F P de S and Ximenes, L B	Not relevant
1117	Assessment of efficacy and safety of praziquantel in the treatment of Schistosoma haematobium in school-aged children, Ogun State, Nigeria	2017	Nigerian Journal of Parasitology	Sam-Wobo, S O and Garba, A and Ekpo, U F and Adekunle, N O and Egbeobauwaye, E and Surakat, O A and Oloyede-Ajayi, F and Ajuokwu, C and Ajayi, R and Kafil-Emiola, M	Not relevant
1118	Assessment of environmental enteropathy in the MAL-ED cohort study: theoretical and analytic framework. (Special Issue: The Malnutrition and Enteric Disease Study (MAL-ED): understanding the consequences for child health and development.)	2014	Clinical Infectious Diseases	Kosek, M and Guerrant, R L and Gagandeep, Kang and Zulfiqar, Bhutta and Yori, P P and Gratz, J and Gottlieb, M and Lang, D and Lee, G and Rashidul, Haque and Mason, C J and Tahmeed, Ahmed and Lima, A and Petri, W A and Houpt, E and Olortegui, M P and Seidman, J C and Mduma, E and Samie, A and Sudhir, Babji	Not relevant
1119	Assessment of fidelity in interventions to improve hand hygiene of healthcare workers: a systematic review	2016	Infection Control and Hospital Epidemiology	Musuuza, J S and Barker, A and Ngam, C and Vellardita, L and Safdar, N	Excluded: Secondary study
1120	Assessment of global guidelines for preventive chemotherapy against schistosomiasis and soil-transmitted helminthiasis: a cost-effectiveness modelling study	2016	The Lancet Infectious Diseases	Lo, N C and Lai, Y S and Karagiannis-Voules, D A and Bogoch, I I and Coulibaly, J T and Bendavid, E and Utzinger, J and Vounatsou, P and Andrews, J R	Wrong study design; wrong outcomes
1121	Assessment of individual and household malaria risk factors among women in a South African village. (Special Issue: Ecohealth: an African perspective.)	2017	Acta Tropica	Mutegeki, E and Chimbari, M J and Mukaratirwa, S	Not relevant
1122	Assessment of infant and young children feeding practices in zanzibar using the process for the promotion of child feeding (ProPAN) tool	2013	Annals of Nutrition and Metabolism	Kinabo, J and Mamiro, P and Mwanri, A and Bundala, N and Msuya, J and Ntwenya, J and Kulwa, K and Nombo, A and Mzimbiri, R and Macha, E and Picado, J and Chang, E	Exluded: Wrong design; Not relevant
1123	Assessment of knowledge and fear of scabies in a Saudi population	2021	Journal of Multidisciplinary Healthcare	Alharthi, A S and Alsofyani, M A and Alharthi, W K and Alsalmi, S A and Altalhi, A S and Alswat, K A	Not relevant
1124	Assessment of knowledge and practice of morbidity management among lymphatic filariasis patients	2016	International Journal of Medical Science and Public Health	Hemalatha, Kumarasamy and Ram, Prabhakar and Elango, Subbiah	Not relevant
1125	Assessment of knowledge, attitude and practice about malaria and ITNs utilization among pregnant women in Shashogo District, Southern Ethiopia	2015	Malaria Journal	Fuge, T G and Ayanto, S Y and Gurmamo, F L	Not relevant
1126	Assessment of laboratory methods used in the diagnosis of congenital toxoplasmosis after maternal treatment with spiramycin in pregnancy	2014	BMC Infectious Diseases	Rodrigues, I M X and Costa, T L and Avelar, J B and Amaral, W N and Castro, A M and Avelino, M M	Not relevant
1127	Assessment of long-lasting insecticidal net coverage, use and physical integrity one year after universal distribution campaign in Plateau department in South-East Benin	2014	Journal of Public Health and Epidemiology	Tokponnon, F T and Sissinto, Y and Ogouyemi, A H and Sovi, A and Gnanguenon, V and Adeothy, A A and Wapo, A and Aholoukpe, B and Makoutode, P and Adechoubou, A and Razaki, O and N'Guessan, R and Gbenou, D and Oke, M and Gazard, D K and Massougbodji, A and Akogbeto, M C	Not relevant
1128	Assessment of malaria infection among pregnant women and children below five years of age attending rural health facilities of Kenya: A cross-sectional survey in two counties of Kenya	2021	PLoS ONE	Okoyo, C and Githinji, E and Muia, R W and Masaku, J and Mwai, J and Nyandieka, L and Munga, S and Njenga, S M and Kanyi, H M	Not relevant
1129	Assessment of malaria transmission changes in Africa, due to the climate impact of land use change using Coupled Model Intercomparison Project Phase 5 earth system models. (Special Issue: Health, environmental change and adaptive capacity: mapping, examining and anticipating future risks of water-related vector-borne diseases in Eastern Africa.)	2016	Geospatial Health	Tompkins, A M and Caporaso, L	Not relevant
1130	Assessment of morbidity in malaria and urinary schistosomiasis using some specific indicators	2014	Journal of Natural Sciences Research	Okafor-Elenwo, E J and Elenwo, A C	Not relevant
1131	Assessment of nonzoonotic soil-transmitted helminth levels in soils in Yenagoa Metropolis, Niger Delta	2014	Journal of environmental health	Bariweni, P A and Ekweozor, I K and Ogbonna, D N	Not relevant
1132	Assessment of parental perception of malaria vaccine in Tanzania	2015	Malaria Journal	Romore, I and Ali, A M and Semali, I and Mshinda, H and Tanner, M and Abdulla, S	Not relevant
1133	Assessment of pathogenic protozoa in lentic and lotic compartments of a tropical reservoir impacted by cyanobacteria blooms in Brazil	2015	International Journal of Biosciences	Yamashiro, S and Leal, D A G and Cantusio Neto, R and Franco, R M B	Not relevant
1134	Assessment of prevalence of anemia in and its correlates among community-dwelling elderly of Assam, India: a cross-sectional study	2016	International Journal of Nutrition, Pharmacology, Neurological Diseases	Rashmi, Agarwalla and Saikia, A M and Mamta, Parashar and Rambha, Pathak and Farzana, Islam and Agarwalla, R and Saikia, A M and Parashar, M and Pathak, R and Islam, F	Not relevant
1135	Assessment of productivity of Culex spp. larvae (Diptera: Culicidae) in urban storm water catch basin system in Wroclaw (SW Poland)	2016	Parasitology Research	Rydzanicz, K and Jawien, P and Lonc, E and Modelska, M	Not relevant
1136	Assessment of protein energy malnutrition among children in urban community of Faisalabad, Pakistan	2013	Pakistan Journal of Nutrition	Uzma, Khalid and Farhana, Nosheen and Safdar, Hussain and Tarar, M A and Saba, Sadiq and Muhammad, Ahmad	Not relevant
1137	Assessment of Psammophytic Medicinal Plant Diversity Used among the Rural Communities in Coastal East Midnapore, West Bengal, India	2020	Journal of Herbs, Spices and Medicinal Plants	Sen, U K and Bhakat, R K	Not relevant
1138	Assessment of risk factors associated with malaria transmission in Tubu village, northern Botswana	2014	Malaria Research and Treatment	Chirebvu, E and Chimbari, M J and Ngwenya, B N	Not relevant
1139	Assessment of sanitary conditions and prevalence of enteric parasitic infections among school children of Visakhapatnam	2016	International Journal of Medical Science and Public Health	Ramprasad, S and Maruthi, Y A	Wrong study design; wrong outcomes
1140	Assessment of schistosomiasis in the semi-arid Northeast region of Brazil: the Sao Francisco River large-scale water transposition project	2016	Revista da Sociedade Brasileira de Medicina Tropical	Favre, T C and Fernandez, M A and Beck, L C N H and Guimaraes, R J de P S and Pieri, O S and Thiengo, S A C	Not relevant
1141	Assessment of sedative effects of Passiflora edulis f. flavicarpa and Passiflora alata extracts in mice, measured by telemetry	2014	Phytotherapy Research	Klein, N and Gazola, A C and Lima, T C M de and Schenkel, E and Nieber, K and Butterweck, V	Not relevant
1142	Assessment of serological tests for the diagnosis of canine visceral leishmaniasis	2013	Veterinary Journal	Silva, D A da and Madeira, M de F and Abrantes, T R and Barbosa Filho, C J de L and Figueiredo, F B	Not relevant
1143	Assessment of snakebite management practices at Meserani Juu in Monduli District, Northern Tanzania	2022	PLoS ONE	Iddi, S and Justin, J and Hamasaki, K and Konje, E T and Kongola, G W	Not relevant
1144	Assessment of submicroscopic infections and gametocyte carriage of Plasmodium falciparum during peak malaria transmission season in a community-based cross-sectional survey in western Kenya, 2012	2016	Malaria Journal	Zhou, ZhiYong and Mitchell, R M and Kariuki, S and Odero, C and Otieno, P and Otieno, K and Onyona, P and Were, V and Wiegand, R E and Gimnig, J E and Walker, E D and Desai, M and Shi, YaPing	Not relevant
1145	Assessment of supply chain management (SCM) systems for neglected tropical disease (NTD) drugs in Cameroon, Mali, Tanzania and Uganda	2014	American Journal of Tropical Medicine and Hygiene	Simon, G G and Daniel, G and Eghan, K	Not relevant
1146	Assessment of surveillance core and support functions regarding neglected tropical diseases in Kenya	2021	BMC public health	Ng'etich, A K S and Voyi, K and Mutero, C M	Not relevant
1147	Assessment of the biological risk involved in the handling of Staphylococcus aerues. [Spanish]	2022	Revista Cubana de Farmacia	Burguet, A C	Not relevant
1148	Assessment of the burden of soil-transmitted helminthiasis after five years of mass drug administration for onchocerciasis and lymphatic filariasis in Kebbi State, Nigeria	2017	Parasite Epidemiology and Control	Oluwole, A S and Isiyaku, S and Aliero, A A and Nwosu, C and William, A and Elhassan, E and Ekpo, U F	wrong design; wrong outcome
1149	Assessment of the consistency of national-level policies and guidelines for malaria in pregnancy in five African countries	2014	Malaria Journal	Gomez, P P and Gutman, J and Roman, E and Dickerson, A and Andre, Z H and Youll, S and Eckert, E and Hamel, M J	Not relevant
1150	Assessment of the efficacy of albendazole for the treatment of soil transmitted helminths in east timor	2013	American Journal of Tropical Medicine and Hygiene	Nery, S V and Gomes, S and Traub, R and McCarthy, J and Llewellyn, S and Andrews, R and Gray, D and Clements, A	Excluded: Wrong study design; test and treat
1151	Assessment of the electrocardiogram in dogs with visceral leishmaniasis	2013	Pesquisa Veterinaria Brasileira	Sousa, M G and Carareto, R and Silva, J G and Oliveira, J	Not relevant
1152	Assessment of the gastrointestinal helminth fauna of mountain hares (Lepus timidus varronis) from the northwestern Italian Alps, with new records of parasite occurrence	2014	Journal of wildlife diseases	Tizzani, P and Catalano, S and Rossi, L and Duignan, P J and Menzano, A and Meneguz, P G	Not relevant
1153	Assessment of the helminth fauna in northern bobwhites (Colinus virginianus) occurring within South Texas.	2021	Journal of helminthology	Shea, S A and Fedynich, A M and Wester, D B	Not relevant
1154	Assessment of the housing improvement program for Chagas disease control in the northwestern municipalities of Rio Grande do Sul, Brazil	2016	Revista da Sociedade Brasileira de Medicina Tropical	Santos, C V dos and Bedin, C and Wilhelms, T S and Villela, M M	Not relevant
1155	Assessment of the incidents of histamine intoxication in some EU countries	2017	EFSA Supporting Publications		Not relevant
1156	Assessment of the knowledge and patterns of malaria management among the residents of Jos metropolies	2015	World Journal of Pharmacy and Pharmaceutical Sciences	Jimam, N S and David, S and Musa, N and Kadir, G A	Not relevant
1157	Assessment of the National Malaria Elimination program and projects funded by the Global Malaria Fund in Yunnan Province in 2012. [Chinese]	2014	Zhongguo Bingyuan Shengwuxue Zazhi / Journal of Pathogen Biology	Li, BenFu and Shen, JiaYuan and Yang, Rui and Chen, GuoWei and Sun, XiaoDong and Li, JianXiong and Zhang, PiWei and Li, JiaQuan and Li, HongBin and Fan, Bo and Yang, Ni and Guo, TianJiao and Dong, ChaoLiang and Zhang, Wei	Not relevant
1158	Assessment of the needs for the neglected tropical disease (NTD), non-communicable disease (NCD) and the eye health programs in liberia following the outbreak of ebola viral disease	2016	American Journal of Tropical Medicine and Hygiene	Kollie, K K and Thomas, B and Wickenden, A and Bettee, A and Thomas, C and Moore, M and Sonii, A and Zaizay, Z and Oyene, U and Kateh, F and Koudou, B and MacKenzie, C	Excluded: Wrong study design; not relevant
1159	Assessment of the population knowledge on the visceral leishmaniasis. [Portuguese]	2016	Revista do Instituto Adolfo Lutz	Anversa, L and Montanholi, R J D and Sabino, D L	Not relevant
1160	Assessment of the prevalence of intestinal parasitosis and associated risk factors among primary school children in Chencha town, Southern Ethiopia	2014	BMC public health	Abossie, A and Seid, M and Ashenafi, Abossie and Mohammed, Seid	Wrong study design; wrong outcomes
1161	Assessment of the quality of life of patients with cutaneous leishmaniasis in Belo Horizonte, Brazil, 2009-2010. A pilot study	2013	Transactions of the Royal Society of Tropical Medicine and Hygiene	Toledo Junior, A C de C and Silva, R E da and Carmo, R F and Amaral, T A and Luz, Z M P and Rabello, A	Not relevant
1162	Assessment of the results of post slaughter sanitary-veterinary examination of pigs in Poland in 2012. [Polish]	2014	Zycie Weterynaryjne	Lis, H and Gorski, K	Not relevant
1163	Assessment of the safety of antimalarial drug use during early pregnancy (ASAP): protocol for a multicenter prospective cohort study in Burkina Faso, Kenya and Mozambique	2015	Reproductive Health	Tinto, H and Sevene, E and Dellicour, S and Calip, G S and d'Alessandro, U and Macete, E and Nakanabo-Diallo, S and Kazienga, A and Valea, I and Sorgho, H and Vala, A and Augusto, O and Ruperez, M and Menendez, C and Ouma, P and Desai, M and Kuile, F ter and Stergachis, A	Not relevant
1164	Assessment of the source of ischemic cerebrovascular events in patients with Chagas disease	2014	International Journal of Cardiology	Dias Junior, J O and Rocha, M O da C and Souza, A C de and Kreuser, L J and Dias, L A de S and Tan, T C and Teixeira, A L and Nunes, M C P	Not relevant
1165	Assessment of the status of improved F&E trachoma control practices among children of agro-pastoralists in Southern Ethiopia: a mixed design survey using theory of triadic influences	2023	BMC public health	Lakew, S and Asefa, G and Zerdo, Z	Not relevant
1166	Assessment of three schistosomiasis endemic areas using Kato-Katz technique and ELISA antigen and antibody tests	2016	Southeast Asian Journal of Tropical Medicine and Public Health	Belizario Jr., V and Bungay, A A and Su, Sia and Veyra, C de and Lacuna, J D	Not relevant
1167	Assessment of three schistosomiasis endemic areas using kato-katz technique and enzyme-linked immunosorbent assay (ELISA) antigen and antibody tests	2016	American Journal of Tropical Medicine and Hygiene	De Veyra, C and Belizario, V and Bungay, A A and Su, G S and Lacuna, J D	Not relevant
1168	Assessment of traditional home remedy usage among people in Harar, Ethiopia	2015	International Journal of Pharmaceutical Sciences and Research	Berhane, T and Vijaibasker, G	Not relevant
1169	Assessment of transmission in trachoma programs over time suggests no short-term loss of immunity	2013	PLoS Neglected Tropical Diseases	Liu, F C and Porco, T C and Ray, K J and Bailey, R L and Mkocha, H and Munoz, B and Quinn, T C and Lietman, T M and West, S K	Not relevant
1170	Assessment of treatment outcomes of visceral leishmaniasis (VL) treated cases and impact of COVID-19 on VL management and control services in Bangladesh	2023	Journal of Infection and Public Health	Maruf, S and Sagar, S K and Rashid, M U and Uddin, M R and Ghosh, D and Ghosh, P and Nath, R and Sohel, A N M and Aktaruzzaman, M M and Islam, M N and Banjara, M R and Kroeger, A and Aseffa, A and Mondal, D	Not relevant
1171	Assessment of urogenital schistosomiasis among basic school children in selected communities along major rivers in the central region of ghana	2021	Pan African Medical Journal	Duah, E and Kenu, E and Adela, E M and Halm, H A and Agoni, C and Kumi, R O	Not relevant
1172	Assessment of urogenital schistosomiasis knowledge among primary and junior high school students in the Eastern Region of Ghana: A cross-sectional study	2019	PLoS ONE	Martel, R A and Osei, B G and Kulinkina, A V and Naumova, E N and Abdulai, A A and Tybor, D and Kosinski, K C	Not relevant
1173	Assessment of use of lavender lotion as repellent for protection against sand fly bites in endemic area with visceral leishmaniasis in Eastern Sudan	2015	Journal of Public Health and Epidemiology	Mustafa, M M and Ahmad, N S	Not relevant
1174	Assessment of Water, Sanitation, and Hygiene in South-East Asia: A Systematic Review	2022	Journal of Clinical and Diagnostic Research	Behera, D K and Samant, K and Dehury, R K	Excluded: Secondary study
1175	Assessment of water, sanitation, and hygiene practices and associated factors in a Buruli ulcer endemic district in Benin (West Africa)	2015	BMC public health	Johnson, R C and Boni, G and Barogui, Y and Sopoh, G E and Houndonougbo, M and Anagonou, E and Agossadou, D and Diez, G and Boko, M	Wrong study design; wrong outcomes
1176	Assessment on major health constraints of livestock development in eastern zone of tigray: the case of "Gantaafeshum woreda" northern Ethiopia	2014	Journal of Veterinary Science and Technology	Berihu, Haftu and Aleme, Asresie and Mulata, Haylom	Not relevant
1177	Assessment on the knowledge and reported practices of women on maternal and child health in rural Sierra Leone: a cross-sectional survey	2014	PLoS ONE	Kanu, J S and Tang, Yuan and Liu, YaWen	Not relevant
1178	Assessment regarding the knowledge of veterinarians in the cities of Cuiaba and Varzea Grande-Mato Grosso state about visceral leishmaniasis. [Portuguese]	2014	Veterinaria e Zootecnia	Igarashi, M and Santos, V J T and Minozzo, E S and Lemos, R S and Muraro, L S and Gomes, A H B and Yamanaka, A R	Not relevant
1179	Assessment the consumption of Sonchus cornutus (Hochst) in Khartoum State, Sudan	2015	International Journal of Current Microbiology and Applied Sciences	Fashir, G A and Abdalla, N I and Fangama, I M	Not relevant
1180	Assessments of the transmission of Onchocerca volvulus by Simulium sanctipauli in the Upper Denkyira District, Ghana, and the intermittent disappearance of the vector	2015	Parasitology Research	Garms, R and Badu, K and Owusu-Dabo, E and Baffour-Awuah, S and Adjei, O and Debrah, A Y and Nagel, M and Biritwum, N K and Gankpala, L and Post, R J and Kruppa, T F	Not relevant
1181	Assisted Death - an Area of Medicalisation of Death	2023	BMJ Evidence-Based Medicine	Hartling, O J and Boer, T and Magelssen, M and Horn, M	Not relevant
1182	Associated factors of malnutrition among African children under five years old, Bom Jesus, Angola	2017	Revista de Nutricao	Fernandes, E C B and Castro, T G de and Sartorelli, D S	Not relevant
1183	Associated factors of the co-occurrence of trachoma and soil-transmitted helminthiases in children 1 to 9 years old in rural communities of the Amazon basin in Loreto Department, Peru: Results from a population-based survey	2022	PLOS NEGLECTED TROPICAL DISEASES	SaboyÃ¡-DÃ­az, M I and Angeles, C A C and Yajahuanca, R S A D A and RuÃ­z, S K M and Cabrera, R and Morales, H A H and Pachas, P E and Guardo, M and Renneker, K K and MuÃ±oz, B E and West, S K and Saboya-Diaz, M I and Angeles, C A C and Yajahuanca, R S A D A and Ruiz, S K M and Cabrera, R and Morales, H A H and Pachas, P E and Guardo, M and Renneker, K K and Munoz, B E and West, S K	Wrong study design; wrong outcomes
1184	Associated factors study into the belated screening for leprosy in Benin	2022	PLoS Neglected Tropical Diseases	Gnimavo, R S and Sopoh, G E and Djossou, P and Anagonou, E G and Ayelo, G A and Wadagni, A C A and Barogui, Y T and Houezo, J G and Johnson, R C	Not relevant
1185	Associating portal congestive gastropathy and hepatic fibrosis in hepatosplenic mansoni schistosomiasis	2013	Acta Tropica	Dias, H S and Domingues, A L C and Cordeiro, F T M and Juca, N and Lopes, E P	Not relevant
1186	Association analysis of serum total IgE and specific IgE in a poor asthmatics children community settled on the Colombian Caribbean Coast	2016	Allergy: European Journal of Allergy and Clinical Immunology	Egea Bermejo, E E and Garavito De Egea, G and Escamilla, J M and De Los Rios Castilla, E M and De la Cruz Lopez, F R and Lecompte Beltran, N and Visbal Spirko, L P and Sanches Borges, M	Excluded: Wrong study design; not relevant
1187	Association between ACTA1 candidate gene and performance, organs and carcass traits in broilers	2015	Poultry Science	Venturini, G C and Stafuzza, N B and Cardoso, D F and Baldi, F and Ledur, M C and Peixoto, J O and El-Faro, L and Munari, D P	Not relevant
1188	Association between allergic responses and schistosoma mansoni infection in residents in a low-endemic setting in brazil	2014	Revista da Sociedade Brasileira de Medicina Tropical	Oliveira, S M de and Bezerra, F S M de M and Carneiro, T R and Pinheiro, M C C and Queiroz, J A N and De Oliveira, S M and Bezerra, F S M de M and Carneiro, T R and Pinheiro, M C C and Queiroz, J A N	Not relevant
1189	Association between allergic sensitization and intestinal parasite infection in schoolchildren in Gqeberha, South Africa	2022	Clinical and Experimental Allergy	Brandt, O and Wegenstein, B and Muller, I and Smith, D and Nqweniso, S and Adams, L and Muller, S and du Randt, R and Puhse, U and Gerber, M and Navarini, A A and Utzinger, J and Labhardt, N D and Schindler, C and Walter, C	Wrong study design; wrong outcomes
1190	Association between causal beliefs and shoe wearing to prevent podoconiosis: A baseline study	2016	American Journal of Tropical Medicine and Hygiene	Desta, Ayode and Abebayehu, Tora and Farrell, D and Tadele, G and Davey, G and McBride, C M and Ayode, D and Tora, A and Farrell, D and Tadele, G and Davey, G and McBride, C M	Not relevant
1191	Association between cervical dysplasia and female genital schistosomiasis diagnosed by genital PCR in Zambian women.	2021	BMC infectious diseases	Rafferty, H and Sturt, A S and Phiri, C R and Webb, E L and Mudenda, M and Mapani, J and Corstjens, P L A M and van Dam, G J and Schaap, A and Ayles, H and Hayes, R J and van Lieshout, L and Hansingo, I and Bustinduy, A L	Not relevant
1192	Association between clinical indications and coproparasitological tests carried out at the Pedro Ernesto University Hospital (HUPE/UERJ) in Rio de Janeiro, Brazil	2017	Revista de Patologia Tropical	Ott, T R and Javert, R and Oliveira, N and Bello, A R and Vasconcellos, M C de	Not relevant
1193	Association between consumption of coffee and the prevalence of periodontitis: the 2008-2010 Korea National Health and Nutrition Examination Survey	2016	PLoS ONE	Han, KyungDo and Hwang, EunKyung and Park, JunBeom	Not relevant
1194	Association between cysticercosis and neoplasia: a study based on autopsy findings	2013	The Scientific World Journal	Cavellani, C L and Silva, A C S da and Ribeiro, G K N de A and Oliveira, L F and Ferraz, M L F and Teixeira, V de P A	Not relevant
1195	Association between environmental and climatic risk factors and the spatial distribution of cystic and alveolar echinococcosis in kyrgyzstan	2021	PLoS Neglected Tropical Diseases	Paternoster, G and Boo, G and Flury, R and Raimkulov, K M and Minbaeva, G and Usubalieva, J and Bondarenko, M and Mullhaupt, B and Deplazes, P and Furrer, R and Torgerson, P R	Not relevant
1196	Association between Helicobacter pylori and intestinal parasites in an Anu indigenous community of Venezuela	2016	Indian Journal of Gastroenterology	Fuenmayor-Boscan, A D and Hernandez, I M and Valero, K J and Paz, A M and Sandrea, L B and Rivero, Z	Not relevant
1197	Association between HLA genes and American cutaneous leishmaniasis in endemic regions of Southern Brazil	2013	BMC Infectious Diseases	Ribas-Silva, R C and Ribas, A D and Santos, M C dos and Silva Junior, W V da and Lonardoni, M V C and Borelli, S D and Silveira, T G V	Not relevant
1198	Association between HLA-C*04 and American cutaneous leishmaniasis in endemic region of southern Brazil	2015	Genetics and Molecular Research	Ribas-Silva, R C and Ribas, A D and Ferreira, E C and Silveira, T G V and Borelli, S D	Not relevant
1199	Association between immunoreactivity to Anisakis spp. antigens and high-risk pregnancy	2015	Acta Parasitologica	Figueiredo Jr., I and Vericimo, M and Terra, L and Ferreira, T and Clemente, S C S and Teixeira, G	Not relevant
1200	Association between intestinal helminth infections and mid-upper-arm circumference among children in Sri Lanka: A cross-sectional study	2018	Journal of Helminthology	Galgamuwa, L S and Iddawela, D and Dharmaratne, S D	Wrong study design; wrong outcomes
1201	Association between intestinal helminthic infections and anaemia status in preschool children in the district Skardu of Pakistan	2021	Journal of the Pakistan Medical Association	Afridi, M F and Farhat, K and Ahmed, Z and Ahmed, H and Ali, S and Qaisrani, M N	Wrong study design; wrong outcomes
1202	Association between khat chewing and intestinal parasitic infestations: a community based, cross-sectional study done in Jimma Town, Southwest Ethiopia	2013	Ethiopian Medical Journal	Andualem, Mossie and Seleshi, Kebede and Teshome, Gobena	Wrong study design; wrong outcomes
1203	Association between malaria and anemia in an urban area with Plasmodium transmission: Mancio Lima, Acre State, Brazil. [Portuguese]	2016	Cadernos de Saude Publica	Arruda, E F de and Araujo, F M de and Guimaraes, M G da S and Nogueira, R and Ramalho, A A and Silva-Nunes, M da	Not relevant
1204	Association between malaria and malnutrition among children aged under-five years in Adami Tulu District, south-central Ethiopia: a case-control study	2016	BMC Public Health	Bilal, Shikur and Wakgari, Deressa and Bernt, Lindtjorn	Not relevant
1205	Association between ocular bacterial carriage and follicular trachoma following mass azithromycin distribution in The Gambia	2013	PLoS Neglected Tropical Diseases	Burr, S E and Hart, J D and Edwards, T and Baldeh, I and Bojang, E and Harding-Esch, E M and Holland, M J and Lietman, T M and West, S K and Mabey, D C W and Sillah, A and Bailey, R L	Not relevant
1206	Association between parasite microbiomes and caste development and colony structure in a social trematode	2022	Molecular ecology	Jorge, F and Dheilly, N M and Froissard, C and Poulin, R	Not relevant
1207	Association between response to albendazole treatment and beta-tubulin genotype frequencies in soil-transmitted helminths	2013	PLoS Neglected Tropical Diseases	Diawara, A and Halpenny, C M and Churcher, T S and Mwandawiro, C and Kihara, J and Kaplan, R M and Streit, T G and Idaghdour, Y and Scott, M E and Basanez, M G and Prichard, R K	Wrong study design; wrong outcomes
1208	Association between Schistosoma haematobium exposure and human immunodeficiency virus infection among females in Mozambique	2016	American Journal of Tropical Medicine and Hygiene	Brodish, P H and Kavita, Singh	Not relevant
1209	Association between Schistosoma mansoni infection and access to improved water and sanitation facilities in Mwea, Kirinyaga County, Kenya	2019	BMC Infectious Diseases	Gichuki, P M and Kepha, S and Mulewa, D and Masaku, J and Kwoba, C and Mbugua, G and Mazigo, H D and Mwandawiro, C	Not relevant
1210	Association between Schistosomiasis mansoni and hepatitis C: systematic review	2013	Revista de Saude Publica	Van-Lume, D S de M and Albuquerque, M de F P M de and Souza, A I de and Domingues, A L C and Lopes, E P de A and Morais, C N L de and Montenegro, S M L	Excluded: Secondary study
1211	Association between seropositivity for Toxoplasma gondii, scholastic development of children and risk factors for T. gondii infection	2013	Transactions of the Royal Society of Tropical Medicine and Hygiene	Ferreira, E C and Marchioro, A A and Guedes, T A and Mota, D C G A and Guilherme, A L F and Araujo, S M de	Not relevant
1212	Association between serum zinc concentration and the Plasmodium falciparum antibody titer among rural villagers of Attapeu Province, Lao People's Democratic Republic	2013	Acta Tropica	Akiyama, T and Taniguchi, T and Vanisaveth, V and Inamine, Y and Toma, N and Li, ChangChun and Toma, H and Takeuchi, R and Kobayashi, J and Kano, S and Hongvanthong, B and Watanabe, H	Not relevant
1213	Association between Strongyloides stercoralis hyperinfection and HTLV-1: a case report. [Portuguese]	2014	Revista de Ciencias Medicas e Biologicas	Souza, J N de and Teixeira, M C A and Soares, N M	Not relevant
1214	Association between subclinical malaria infection and inflammatory host response in a pre-elimination setting	2016	PLoS ONE	Peto, T J and Tripura, R and Lee, S J and Althaus, T and Dunachie, S and Nguon, C and Dhorda, M and Promnarate, C and Chalk, J and Imwong, M and Seidlein, L von and Day, N P and Dondorp, A M and White, N J and Lubell, Y	Not relevant
1215	Association between the lymphotoxin-alpha gene polymorphism and chagasic cardiopathy	2013	Journal of Interferon & Cytokine Research	Pissetti, C W and Oliveira, R F de and Correia, D and Nascentes, G A N and Llaguno, M M and Rodrigues Junior, V	Not relevant
1216	Association between the turbidity parameter and ELISA for monitoring of Giardia lamblia, Cryptosporidium sp. and Entamoeba histolytica in samples of fresh water	2014	Ambiencia	Barbosa, A da S and Maior, C M A U S and Silva, V L da and Duarte, A N and Bastos, O M P	Not relevant
1217	Association between water, sanitation, and hygiene access and the prevalence of soil-transmitted helminth and schistosome infections in Wolayita, Ethiopia	2022	Parasites and Vectors	Phillips, A E and Ower, A K and Mekete, K and Liyew, E F and Maddren, R and Belay, H and Chernet, M and Anjulo, U and Mengistu, B and Salasibew, M and Tasew, G and Anderson, R	Wrong study design; wrong outcomes
1218	Association of a new FCN3 haplotype with high ficolin-3 levels in leprosy	2017	PLoS Neglected Tropical Diseases	Andrade, F A and Beltrame, M H and Bini, V B and Goncalves, L B and Boldt, A B W and Messias-Reason, I J de	Not relevant
1219	Association of antibodies against Neospora caninum in mares with reproductive problems and presence of seropositive dogs as a risk factor	2014	Veterinary Parasitology	Abreu, R A and Weiss, R R and Thomaz-Soccol, V and Locatelli-Dittrich, R and Laskoski, L M and Bertol, M A F and Koch, M O and Alban, S M and Green, K T	Not relevant
1220	Association of antibodies to Plasmodium falciparum merozoite surface protein-4 with protection against clinical malaria	2017	Vaccine	Perraut, R and Varela, M L and Joos, C and Diouf, B and Sokhna, C and Mbengue, B and Tall, A and Loucoubar, C and Toure, A and Mercereau-Puijalon, O	Not relevant
1221	Association of causal beliefs about shoe wearing to prevent podoconiosis: A baseline study	2015	American Journal of Tropical Medicine and Hygiene	Alembo, D A and Tora, A and Farrell, D and Tadele, G and Davey, G and McBride, C	Excluded: Wrong study design; not relevant
1222	Association of climatic factors with infectious diseases in the Arctic and subarctic region - a systematic review	2014	Global Health Action	Hedlund, C and Blomstedt, Y and Schumann, B	Excluded: Secondary study
1223	Association of community sanitation usage with soil-transmitted helminth infections among school-aged children in Amhara Region, Ethiopia	2017	Parasites and Vectors	Oswald, W E and Stewart, A E P and Kramer, M R and Endeshaw, T and Zerihun, M and Melak, B and Sata, E and Gessese, D and Teferi, T and Tadesse, Z and Guadie, B and King, J D and Emerson, P M and Callahan, E K and Freeman, M C and Flanders, W D and Clasen, T F and Moe, C L	Wrong study design; wrong outcomes
1224	Association of enteric parasitic infections with intestinal inflammation and permeability in asymptomatic infants of Sao Tome Island	2017	Pathogens and Global Health	Garzon, M and Pereira-da-Silva, L and Seixas, J and Papoila, A L and Alves, M and Ferreira, F and Reis, A	Not relevant
1225	Association of food-hygiene practices and diarrhea prevalence among Indonesian young children from low socioeconomic urban areas	2013	BMC Public Health	Agustina, R and Sari, T P and Satroamidjojo, S and Bovee-Oudenhoven, I M J and Feskens, E J M and Kok, F J	Not relevant
1226	ASSOCIATION OF HOUSEHOLD, COMMUNITY AND SCHOOL SANITATION WITH HOOKWORM INFECTIONS AMONG SCHOOL-AGED CHILDREN IN KWALE COUNTY, KENYA	2016	American Journal of Tropical Medicine and Hygiene	Oswald, W E and Halliday, K E and McHaro, C and Gichuki, P M and Witek-McManus, S and Allen, E and Njenga, S and Mwandawiro, C and Anderson, R and Pullan, R	Wrong study design; wrong outcomes
1227	Association of human papillomavirus and Chlamydia trachomatis with intraepithelial alterations in cervix samples	2016	Memorias do Instituto Oswaldo Cruz	Wohlmeister, D and Vianna, D R B and Helfer, V E and Gimenes, F and Consolaro, M E L and Barcellos, R B and Rossetti, M L and Calil, L N and Buffon, A and Pilger, D A	Not relevant
1228	Association of individual-level concentrations and human respiratory tract deposited doses of fine particulate matter with alternation in blood pressure	2017	Environmental Pollution	Yin, WenJun and Hou, Jian and Xu, Tian and Cheng, Juan and Wang, XiaoYing and Jiao, ShiLin and Wang, Lin and Huang, Cheng and Zhang, YouJian and Yuan, Jing	Not relevant
1229	Association of intestinal helminthic infection and nutritional status of primary school children in Gombe State, Nigeria	2023	African Journal of Clinical and Experimental Microbiology	Bakari, H B and Aliu, R and Manga, M M and Wasinda, S B and Usman, A S	Wrong study design; wrong outcomes
1230	Association of L-ficolin levels and FCN2 genotypes with chronic chagas disease	2013	PLoS ONE	Luz, P R and Boldt, A B W and Grisbach, C and Kun, J F J and Velavan, T P and Messias-Reason, I J T	Not relevant
1231	Association of livelihood with the prevalence of gastrointestinal parasites in the North and South Basin Communities of Lake Taal, Philippines	2014	International Journal of Infectious Diseases	Cala, S K A and Canlas, R L C and Perez, S D G and Wang, L J J and Papa, D M D C	Exluded: Wrong design; Not relevant
1232	Association of obesity with socio-economic factors and obesity-related chronic diseases in rural southwest China	2013	Public Health	Cai, L and He, J and Song, Y and Zhao, K and Cui, W	Not relevant
1233	Association of pre-control infection prevalence of lymphatic filariasis with clinical morbidity	2019	American Journal of Tropical Medicine and Hygiene	Vinkeles Melchers, N V and Stolk, W A and Pedrique, B and Vanhommerig, J W and Coffeng, L E and de Vlas, S J	Excluded: Wrong study design; not relevant
1234	Association of previous schistosome infection with diabetes and metabolic syndrome: a cross-Sectional study in rural China	2013	Journal of Clinical Endocrinology and Metabolism	Chen, Yuhong and Lu, Jieli and Huang, Yun and Wang, Tiange and Xu, Yu and Xu, Min and Li, Mian and Wang, Weiqing and Li, Donghui and Bi, Yufang and Ning, Guang	Not relevant
1235	Association of ROP18 and ROP5 was efficient as a marker of virulence in atypical isolates of Toxoplasma gondii obtained from pigs and goats in Piaui, Brazil	2017	Veterinary Parasitology	Rego, W M F and Costa, J G L and Baraviera, R C A and Pinto, L V and Bessa, G L and Lopes, R E N and Vitor, R W A	Not relevant
1236	Association of Schistosoma haematobium infection morbidity and severity on co-infections in pre-school age children living in a rural endemic area in Zimbabwe	2020	BMC public health	Mduluza-Jokonya, T L and Naicker, T and Jokonya, L and Midzi, H and Vengesai, A and Kasambala, M and Choto, E and Rusakaniko, S and Sibanda, E and Mutapi, F and Mduluza, T	Not relevant
1237	Association of Schistosoma mansoni-specific IgG and IgE antibody production and clinical schistosomiasis status in a rural area of Minas Gerais, Brazil	2014	PLoS ONE	Negrao-Correa, D and Fittipaldi, J F and Lambertucci, J R and Teixeira, M M and Antunes, C M de F and Carneiro, M	Not relevant
1238	Association of schistosomiasis and risk of prostate cancer development in residents of Murehwa rural community, Zimbabwe	2020	Infectious Agents and Cancer	Choto, E T and Mduluza, T and Mutapi, F and Chimbari, M J	Not relevant
1239	Association of serum cortisol levels with the IgE immune response in poor pediatric allergy asthma patients from the Caribbean Colombian area: A pilot study	2017	Allergy: European Journal of Allergy and Clinical Immunology	Egea, E and Garavito, G and Egea, G E and Stand Nino, I and Pereira, N and De La Cruz Lopez, F R and Fang Mercado, L	Excluded: Wrong study design; not relevant
1240	Association of SNP (-G1082A) IL-10 with increase in severity of periportal fibrosis in schistosomiasis, in the northeast of Brazil	2014	Genetic Testing and Molecular Biomarkers	Silva, P C V and Gomes, A V and Souza, T K G de and Coelho, M R C D and Cahu, G G de O M and Muniz, M T C and Domingues, A L C	Not relevant
1241	Association of some vitamins and minerals with periodontitis in a nationally representative sample of Korean young adults	2017	Biological Trace Element Research	Park Ji, A and Lee, JungHwa and Lee, HyoJin and Jin, BoHyoung and Bae, KwangHak	Not relevant
1242	Association of the functional MICA-129 polymorphism with the severity of chronic Chagas heart disease	2015	Clinical Infectious Diseases	Ayo, C M and Oliveira, A P de and Camargo, A V da S and Mattos, C C B de and Bestettia, R B and Mattos, L C de	Not relevant
1243	Association of TLR variants with susceptibility to Plasmodium vivax malaria and parasitemia in the Amazon region of Brazil	2017	PLoS ONE	Costa, A G and Ramasawmy, R and Ibiapina, H N S and Sampaio, V S and Xabregas, L A and Brasil, L W and Tarragcircumflex, A M and Almeida, A C G and Kuehn, A and Vitor-Silva, S and Melo, G C and Siqueira, A M and Monteiro, W M and Lacerda, M V G and Malheiro, A	Not relevant
1244	Association of total levels of serum antioxidants with intensity and periportal fibrosis of Schistosoma mansoni infection in Worke Mado, Ethiopia, 2013	2014	Biochemistry and Analytical Biochemistry	Nega, Brhe and Berihu, Haftu	Not relevant
1245	Association of white blood cell count and differential with the incidence of atrial fibrillation: the Atherosclerosis Risk in Communities (ARIC) study	2015	PLoS ONE	Misialek, J R and Bekwelem, W and Chen, L Y and Loehr, L R and Agarwal, S K and Soliman, E Z and Norby, F L and Alonso, A	Not relevant
1246	Associations between helminth infections and atopy and allergy-related diseases in island communities in Uganda: Baseline findings of the Lake Victoria Island intervention study on worms and allergy-related diseases (LaVIISWA)	2014	Allergy: European Journal of Allergy and Clinical Immunology	Webb, E and Nampijja, M and Nerima, B and Elliott, A	Excluded: Wrong study design; not relevant
1247	Associations between hepcidin and immune response in individuals with hyperbilirubinaemia and severe malaria due to Plasmodium vivax infection	2015	Malaria Journal	Mendonca, V R R and Souza, L C L and Garcia, G C and Magalhaes, B M L and Goncalves, M S and Lacerda, M V G and Barral-Netto, M	Not relevant
1248	Associations between poor living conditions and multi-morbidity among Syrian migrant agricultural workers in Lebanon.	2016	European Journal of Public Health	Habib, Rima R and Mikati, Diana and Hojeij, Safa and El Asmar, Khalil and Chaaya, Monique and Zurayk, Rami	Not relevant
1249	Associations between Schistosomiasis and the Use of Human Waste as an Agricultural Fertilizer in China	2015	PLoS Neglected Tropical Diseases	Carlton, E J and Liu, Yang and Zhong, Bo and Hubbard, A and Spear, R C	Not relevant
1250	Associations of IL13 gene polymorphisms and immune factors with schistosoma haematobium infection in schoolchildren in four schistosomiasis-endemic communities in Ghana	2021	PLoS Neglected Tropical Diseases	Sarpong-Baidoo, M and Ofori, M F and Asuming-Brempong, E K and Kyei-Baafour, E and Idun, B K and Owusu-Frimpong, I and Amonoo, N A and Quarshie, Q D and Tettevi, E J and Osei-Atweneboana, M Y	Not relevant
1251	Associations of water contact frequency, duration, and activities with schistosome infection risk: A systematic review and meta-analysis	2023	PLoS Neglected Tropical Diseases	Reitzug, F and Ledien, J and Chami, G F	Excluded: Secondary study
1252	Assumed white blood cell count of 8,000 cells/ micro L overestimates malaria parasite density in the Brazilian Amazon	2014	PLoS ONE	Alves Junior, E R and Gomes, L T and Ribatski-Silva, D and Mendes, C R J and Leal-Santos, F A and Simoes, L R and Mello, M B C and Fontes, C J F	Not relevant
1253	Asymmetric nerve enlargement: a characteristic of leprosy neuropathy demonstrated by ultrasonography	2015	PLoS Neglected Tropical Diseases	Lugao, H B and Nogueira-Barbosa, M H and Marques Junior, W and Foss, N T and Frade, M A C	Not relevant
1254	Asymptomatic and submicroscopic carriage of Plasmodium knowlesi malaria in household and community members of clinical cases in Sabah, Malaysia	2016	Journal of Infectious Diseases	Fornace, K M and Nor Afizah, Nuin and Betson, M and Grigg, M J and William, T and Anstey, N M and Yeo, T W and Cox, J and Ying, LauTiek and Drakeley, C J	Not relevant
1255	Asymptomatic filariasis and leprosy co-morbidity in a patient with suspected Guillain-Barre syndrome: the first case report of an incidental finding in a slit-skin smear.	2019	Access microbiology	Nag, Soumyabrata and Gupta, Sneha and Sisodia, Juhi and Misra, Richa	Not relevant
1256	Asymptomatic helminth infection in active tuberculosis is associated with increased regulatory and Th-2 responses and a lower sputum smear positivity	2015	PLoS Neglected Tropical Diseases	Ebba, Abate and Meseret, Belayneh and Idh, J and Ermias, Diro and Elias, D and Britton, S and Abraham, Aseffa and Stendahl, O and Schon, T and Abate, E and Belayneh, M and Idh, J and Diro, E and Elias, D and Britton, S and Aseffa, A and Stendahl, O and Schon, T	Not relevant
1257	Asymptomatic infection in individuals from the municipality of Barcelos (Brazilian Amazon) is not associated with the anti-Plasmodium falciparum glycosylphosphatidylinositol antibody response	2013	Memorias do Instituto Oswaldo Cruz	Gomes, L R and Totino, P R R and Sanchez, M C A and Daniel, E P da S K and Macedo, C S de and Fortes, F and Coura, J R and Santi, S M di and Werneck, G L and Suarez-Mutis, M C and Ferreira-da-Cruz, M de F and Daniel-Ribeiro, C T	Not relevant
1258	Asymptomatic Intestinal Parasitic Infestations among Children Under Five Years in Selected Communities in the Ho Municipality, Ghana.	2020	Ethiopian journal of health sciences	Kpene, G E and Lokpo, S Y and Deku, J G and Agboli, E and Owiafe, P K	Not relevant
1259	Asymptomatic strongyloidiasis among latin american migrants in Spain: A community-based approach	2020	Pathogens	Ramos-Sesma, V and Navarro, M and Llenas-Garcia, J and Gil-Anguita, C and Torrus-Tendero, D and Wikman-Jorgensen, P and Amador-Prous, C and Ventero-Martin, M P and Garijo-Sainz, A M and Garcia-Lopez, M and Pujades-Tarraga, A I and Bernal-Alcaraz, C and Santonja, A and Guevara-Hernandez, P and Flores-Chavez, M and Saugar, J M and Ramos-Rincon, J M	Not relevant
1260	Asymptomatic vivax and falciparum parasitaemia with helminth co-infection: major risk factors for anaemia in early life	2016	PLoS ONE	Burdam, F H and Hakimi, M and Thio, F and Kenangalem, E and Indrawanti, R and Noviyanti, R and Trianty, L and Marfurt, J and Handayuni, I and Soenarto, Y and Douglas, N M and Anstey, N M and Price, R N and Poespoprodjo, J R	Not relevant
1261	At the table: a communication network model for local public health, acute care, long-term care, and community partners	2013	AJIC American Journal of Infection Control	Huynh, S and Culler, F and Gustafson, D and Murray, S	Not relevant
1262	Atial distribution and indoor-resting density of mosquito species in the lowland rainforest of Bayelsa State, Nigeria	2013	International Journal of Tropical Medicine	Ebenezer, A and Ben, H I B and Enaregha, E B	Not relevant
1263	Atlas of Mexican Triatominae (Reduviidae: Hemiptera) and vector transmission of Chagas disease. (Special issue on Chagas disease.)	2015	Memorias do Instituto Oswaldo Cruz	Ramsey, J M and Peterson, A T and Carmona-Castro, O and Moo-Llanes, D A and Nakazawa, Y and Butrick, M and Tun-Ku, E and Cruz-Felix, K de la and Ibarra-Cerdena, C N	Not relevant
1264	Atopic dermatitis in Subsahran Africa	2019	Dermatologie in Beruf und Umwelt	Schmid-Grendelmeier, P	Excluded: Wrong study design; not relevant
1265	Atopy is a risk factor for adult asthma in urban community of South Western Nigeria	2013	European Respiratory Journal. Conference: European Respiratory Society Annual Congress	Ige, O and Falade, A and Arinola, G	Not relevant
1266	Attendee's awareness about preventive chemotherapy neglected tropical diseases (Pc-ntd) control during the first world neglected tropical diseases day in Ekiti State, Nigeria	2021	PLoS Neglected Tropical Diseases	Mogaji, H O and Odoh, I M and Iyeh, C I and Adeniran, A A and Oyedeji, S I and Okoh, H I and Bayegun, A A and Omitola, O O and Umunnakwe, C U and Olamiju, F O and Olamiju, O J and Ekpo, U F	Not relevant
1267	Attributable risk factors for asymptomatic malaria and anaemia and their association with cognitive and psychomotor functions in schoolchildren of north-eastern Tanzania	2022	PLoS ONE	Makenga, G and Baraka, V and Francis, F and Minja, D T R and Gesase, S and Kyaruzi, E and Mtove, G and Nakato, S and Madebe, R and Soeborg, S R and Langhoff, K H and Hansson, H S and Alifrangis, M and Lusingu, J P A and Geertruyden, J P V	Not relevant
1268	Atypical human trypanosomosis: Potentially emerging disease with lack of understanding	2022	Zoonoses and Public Health	Kumar, R and Gupta, S and Bhutia, W D and Vaid, R K and Kumar, S	Not relevant
1269	Atypical manifestations of cutaneous leishmaniasis in a region endemic for Leishmania braziliensis: clinical, immunological and Parasitological aspects	2016	PLoS Neglected Tropical Diseases	Guimaraes, L H and Queiroz, A and Silva, J A and Silva, S C and Magalhaes, V and Lago, E L and Machado, P R L and Bacellar, O and Wilson, M E and Beverley, S M and Carvalho, E M and Schriefer, A	Not relevant
1270	Atypical Mansonella ozzardi microfilariae from an endemic area of Brazilian Amazonia	2016	American Journal of Tropical Medicine and Hygiene	Thuy Huong Ta, Tang and Luz, S L B and Merino, F J and Fuentes, I de and Lopez-Velez, R and Almeida, T A P and Lanza, M and Abrahim, C M M and Rubio, J M	Not relevant
1271	Atypical presentation in adults in the largest community outbreak of leishmaniasis in Europe (Fuenlabrada, Spain)	2015	Clinical Microbiology and Infection	Horrillo, L and San Martin, J V and Molina, L and Madronal, E and Matia, B and Castro, A and Garcia-Martinez, J and Barrios, A and Cabello, N and Arata, I G and Casas, J M and Ruiz Giardin, J M	Not relevant
1272	Atypical Toxoplasma gondii genotype in feral cats from the Fernando de Noronha Island, northeastern Brazil	2016	Veterinary Parasitology	Melo, R P B and Almeida, J C and Lima, D C V and Pedrosa, C M and Magalhaes, F J R and Alcantara, A M and Barros, L D and Vieira, R F C and Garcia, J L and Mota, R A	Not relevant
1273	Australia's Health 2014	2014	Australia's Health		Not relevant
1274	Autoantibodies in visceral leishmaniasis-a comprehensive study	2014	International Journal of Current Microbiology and Applied Sciences	Sultan, B A and Kafil, Akhtar and Al-Asady, R A A and Al-Faham, M A and Anjum, Ara and Sherwani, R K	Not relevant
1275	Autochthonous cases of schistosomiasis in children in Recife, Northeastern Brazil. [Portuguese, English]	2013	Revista de Saude Publica	Barbosa, C S and Barbosa, V S and Melo, F L de and Melo, M S B de and Bezerra, L and Campos, J V and Rodrigues, B X and Nascimento, W C do and Gomes, E S and Leal Neto, O and Domingues, A L	Not relevant
1276	Autochthonous chikungunya transmission and extreme climate events in Southern France	2015	PLoS Neglected Tropical Diseases	Roiz, D and Bousses, P and Simard, F and Paupy, C and Fontenille, D	Not relevant
1277	Autochthonous transmission of Chagas disease in Rio de Janeiro State, Brazil: a clinical and eco-epidemiological study	2015	BMC Infectious Diseases	Sangenis, L H C and Saraiva, R M and Georg, I and Castro, L de and Lima, V dos S and Roque, A L R and Xavier, S C das C and Santos, L C and Fernandes, F A and Sarquis, O and Lima, M M and Carvalho-Costa, F A and Boia, M N	Not relevant
1278	Automated Uv-C led stethoscope decontamination: A useful barrier against nosocomial infections	2020	Eastern Journal of Medicine	Ragusa, R and Giorgianni, G and Lombardo, A and Faro, G and Lupo, L and Marranzano, M	Not relevant
1279	Automatic classification of registered clinical trials towards the Global Burden of Diseases taxonomy of diseases and injuries	2016	BMC Bioinformatics	Atal, I and Zeitoun, J D and Neveol, A and Ravaud, P and Porcher, R and Trinquart, L	Not relevant
1280	Availability and price of malaria rapid diagnostic tests in the public and private health sectors in 2011: results from 10 nationally representative cross-sectional retail surveys	2015	Tropical Medicine and International Health	Poyer, S and Shewchuk, T and Tougher, S and Ye, Y and Mann, A G and Willey, B A and Thomson, R and Amuasi, J H and Ren, R and Wamukoya, M and Taylor, M and Nguah, S B and Mberu, B and Kalolella, A and Juma, E and Festo, C and Johanes, B and Diap, G and Bruxvoort, K and Ansong, D and Hanson, K and Arnold, F and Goodman, C	Not relevant
1281	Availability and quality of anti-malarials among private sector outlets in Myanmar in 2012: results from a large, community-based, cross-sectional survey before a large-scale intervention	2015	Malaria Journal	Hnin Su Su, Khin and Chen, I and White, C and Sudhinaraset, M and McFarland, W and Littrell, M and Montagu, D and Tin, Aung	Not relevant
1282	Availability and utilization of the WHO recommended priority lifesaving medicines for under five-year old children in public health facilities in Uganda: a cross-sectional survey	2015	Journal of Pharmaceutical Policy and Practice	Nsabagasani, X and Ogwal-Okeng, J and Mbonye, A and Ssengooba, F and Muhumuza, S and Hansen, E H	Not relevant
1283	Availability of medicines in public sector health facilities of two North Indian States.	2015	BMC pharmacology & toxicology	Prinja, Shankar and Bahuguna, Pankaj and Tripathy, Jaya Prasad and Kumar, Rajesh and Shankar, Prinja and Pankaj, Bahuguna and Tripathy, Jaya Prasad and Rajesh, Kumar	Not relevant
1284	Avian community in the snail control and schistosomiasis prevention forest area along the Yangtze River beach in Anhui Province. [Chinese]	2014	Journal of Anhui Agricultural University	Fang, JianMin and Zhou, LiZhi	Not relevant
1285	Avian ecto parasite infestation in the hospital	2013	Infection Control and Hospital Epidemiology	Ratna, Rao	Not relevant
1286	Avian migration and the distribution of malaria parasites in New World passerine birds	2017	Journal of Biogeography	Ricklefs, R E and Medeiros, M and Ellis, V A and Svensson-Coelho, M and Blake, J G and Loiselle, B A and Soares, L and Fecchio, A and Outlaw, D and Marra, P P and Latta, S C and Valkiunas, G and Hellgren, O and Bensch, S	Not relevant
1287	Avoidable infant deaths in Belo Horizonte: a concordance analysis of basic causes, 2010-2011. [Portuguese]	2015	Revista Brasileira de Saude Materno Infantil	Castro e Santos, S P de and Lansky, S and Ishitani, L H and Franca, E B	Not relevant
1288	Awareness About Folic Acid Supplementation in First-Trimester Pregnant Women of Rural Raipur District, Chhattisgarh, and Its Determinants: A Cross-Sectional Study.	2023	Cureus	Pal, Anjali and Shukla, Arvind K and Santra, Archismita and Galhotra, Abhiruchi and Thakur, Pushpawati and Patel, Suprava and Singh, Sunita and Rajbhar, Sarita	Not relevant
1289	Awareness among a Saudi Arabian university community of Middle East respiratory syndrome coronavirus following an outbreak	2017	Eastern Mediterranean Health Journal	Al-Mohaissen, M	Not relevant
1290	Awareness and attitudes towards anthrax and meat consumption practices among affected communities in Zambia: a mixed methods approach	2017	PLoS Neglected Tropical Diseases	Sitali, D C and Mumba, C and Skjerve, E and Mweemba, O and Kabonesa, C and Mwinyi, M O and Nyakarahuka, L and Muma, J B	Not relevant
1291	Awareness and coverage of mass drug administration for elimination of lymphatic filariasis: a community based cross sectional study in Nepal	2015	Journal of Community Health	Adhikari, R K and Sherchand, J B and Mishra, S R and Kamal, Ranabhat and Wagle, R R	Not relevant
1292	Awareness and utilization of Affordable Medicine Facility-malaria among caregivers of under-five children in Ibadan North-West Local Government Area, Oyo state	2013	Malaria Research and Treatment	Ajayi, I O and Soyannwo, T and Akpa, O M	Not relevant
1293	Awareness of antimalarial policy and use of artemisinin-based combination therapy for malaria treatment in communities of two selected Local Government Areas of Ogun State, Nigeria	2014	World Health & Population	Adeneye, A K and Jegede, A S and Mafe, M A and Nwokocha, E E	Not relevant
1294	Awareness of visceral leishmaniasis and its relationship to canine infection in riverside endemic areas in Northeastern Brazil	2014	Revista da Sociedade Brasileira de Medicina Tropical	Costa, K F de L and Amora, S S A and Couto, C F de A and Souza, C da S F de and Silva, L F and d'Escoffier, L N and Sousa, M L R de and Kazimoto, T A	Not relevant
1295	Awareness of visceral leishmaniasis in the population of Cotia (SP), Brazil, and participation of local veterinarians in the spread of preventive measures. [Portuguese]	2015	Revista Brasileira de Ciencia Veterinaria	Camargo, T C de and Bondan, E F	Not relevant
1296	Awareness Status of Schistosomiasis among School-Aged Students in Two Schools on Pemba Island, Zanzibar: A Cross-Sectional Study	2023	International journal of environmental research and public health	Liu, Y and Hu, W and Saleh, J and Wang, Y and Xue, Q and Wu, H and Yang, K and Huang, Y	Not relevant
1297	Awareness, Knowledge, and Perceptions Regarding Rabies Prevention Among Rural Communities in Masaka District, Central Uganda: A Qualitative Study	2022	Frontiers in Veterinary Science	Kankya, C and Durr, S and Hartnack, S and Warembourg, C and Okello, J and Muleme, J and Okello, W and Methodius, T and Alobo, G and Odoch, T	Excluded: Wrong study design
1298	Awareness, ownership and utilization of Insecticide Treated Nets among households in a rural community in southern Nigeria	2015	Scholars Journal of Applied Medical Sciences	Johnson, O E and Inyang, A C and Etuknwa, U I and Ekanem, U D and Udo, U O and Ubom, I and Tommy, D P and Ichah, M E and Okeke, O J and Ntukidem, U B	Not relevant
1299	AWZ1066S, a highly specific anti-Wolbachia drug candidate for a short-course treatment of filariasis	2019	Proceedings of the National Academy of Sciences of the United States of America	Hong, W David and Benayoud, Farid and Nixon, Gemma L and Ford, Louise and Johnston, Kelly L and Clare, Rachel H and Cassidy, Andrew and Cook, Darren A N and Siu, Amy and Shiotani, Motohiro and Webborn, Peter J H and Kavanagh, Stefan and Aljayyoussi, Ghaith and Murphy, Emma and Steven, Andrew and Archer, John and Struever, Dominique and Frohberger, Stefan J and Ehrens, Alexandra and Hubner, Marc P…	Not relevant
1300	Azithromycin Reduction to Reach Elimination of Trachoma (ARRET): study protocol for a cluster randomized trial of stopping mass azithromycin distribution for trachoma	2021	BMC ophthalmology	Amza, A and Kadri, B and Nassirou, B and Arzika, A M and Austin, A and Nyatigo, F and Lebas, E and Arnold, B F and Lietman, T M and Oldenburg, C E	Not relevant
1301	Azithromycin treatment is able to control the infection by two genotypes of Toxoplasma gondii in human trophoblast BeWo cells	2017	Experimental Parasitology	Ribeiro, M and Franco, P S and Lopes-Maria, J B and Angeloni, M B and Barbosa, B de F and Gomes, A de O and Castro, A S and Silva, R J da and Oliveira, F C de and Milian, I C B and Martins Filho, O A and Ietta, F and Mineo, J R and Ferro, E A V	Not relevant
1302	Babesia spp. and Ehrlichia chaffeensis infection in dogs from southeastern Bahia, Brazil	2017	Acta Scientiae Veterinariae	Harvey, T V and Veloso, J F and Santos, M R and Assuncao, M S and Sauer, L and Guedes, P E B and Oliveira, T N de A and Albuquerque, G R and Silva, F L and Munhoz, A D and Carlos, R S A	Not relevant
1303	Bacteria associated with Amblyomma cajennense tick eggs	2015	Genetics and Molecular Biology	Machado-Ferreira, E and Vizzoni, V F and Piesman, J and Gazeta, G S and Soares, C A G	Not relevant
1304	Bacteria associated with ovine gut parasites Trichuris ovis and Haemonchus contortus	2023	Journal of Helminthology	Bhat, A H and Tak, H and Ganai, B A and Malik, I M and Bhat, T A	Not relevant
1305	Bacterial and parasite agents in adult housefly Musca domestica collected in El Penon, Sucre State, Venezuela. [Spanish]	2015	Revista Cientifica, Facultad de Ciencias Veterinarias, Universidad del Zulia	Munoz, D J and Rodriguez, R	Not relevant
1306	Bacterial and protozoal agents of canine vector-borne diseases in the blood of domestic and stray dogs from southern Portugal	2015	Parasites and Vectors	Maia, C and Almeida, B and Coimbra, M and Fernandes, M C and Cristovao, J M and Ramos, C and Martins, A and Martinho, F and Silva, P and Neves, N and Nunes, M and Vieira, M L and Cardoso, L and Campino, L	Not relevant
1307	Bacterial and protozoal agents of feline vector-borne diseases in domestic and stray cats from southern Portugal	2014	Parasites and Vectors	Maia, C and Ramos, C and Coimbra, M and Bastos, F and Martins, A and Pinto, P and Nunes, M and Vieira, M and Cardoso, L and Campino, L	Not relevant
1308	Bacterial communities from Trichuris spp. A contribution to deciphering the role of parasitic nematodes as vector of pathogens	2022	ACTA TROPICA	GarcÃ­a-SÃ¡nchez, A M and Miller, A Z and Caldeira, A T and Cutillas, C and Garcia-Sanchez, A M and Miller, A Z and Caldeira, A T and Cutillas, C	Not relevant
1309	Bacterial communities in the gastrointestinal tract segments of helminth-resistant and helminth-susceptible sheep.	2022	Animal microbiome	Paz, Erwin A and Chua, Eng Guan and Hassan, Shamshad Ul and Greeff, Johan C and Palmer, Dieter G and Liu, Shimin and Lamichhane, Binit and Sepulveda, Nestor and Liu, Junhua and Tay, Chin Yen and Martin, Graeme B	Not relevant
1310	Bacterial community dynamics following antibiotic exposure in a trematode parasite	2022	INTERNATIONAL JOURNAL FOR PARASITOLOGY	Jorge, Fatima and Froissard, Celine and Dheilly, Nolwenn M and Poulin, Robert	Not relevant
1311	Bacterial community structure transformed after thermophilically composting human waste in Haiti	2017	PLoS ONE	Piceno, Y M and Pecora-Black, G and Kramer, S and Roy, M and Reid, F C and Dubinsky, E A and Andersen, G L	Not relevant
1312	Bacterial diversity associated with wild caught Anopheles mosquitoes from Dak Nong Province, Vietnam using culture and DNA fingerprint	2015	PLoS ONE	Chung Thuy, Ngo and Aujoulat, F and Veas, F and Jumas-Bilak, E and Manguin, S	Not relevant
1313	Bacterial diversity in Buruli ulcer skin lesions: Challenges in the clinical microbiome analysis of a skin disease	2017	PLoS ONE	Leuvenhaege, C van and Vandelannoote, K and Affolabi, D and Portaels, F and Sopoh, G and Jong, B C de and Eddyani, M and Meehan, C J and Van Leuvenhaege, C and Vandelannoote, K and Affolabi, D and Portaels, F and Sopoh, G and De Jong, B C and Eddyani, M and Meehan, C J	Not relevant
1314	Bacterial diversity of cosmopolitan Culex pipiens and invasive Aedes japonicus from Germany	2017	Parasitology Research	Zotzmann, S and Steinbrink, A and Schleich, K and Frantzmann, F and Xoumpholphakdy, C and Spaeth, M and Moro, C V and Mavingui, P and Klimpel, S	Not relevant
1315	Bacterial diversity significantly reduces toward the late stages among filarial lymphedema patients in the Ahanta West District of Ghana: A cross-sectional study	2022	Health Science Reports	Asiedu, S O and Kini, P and Aglomasa, B C and Amewu, E K A and Asiedu, E and Wireko, S and Boahen, K G and Berbudi, A and Sylverken, A A and Kwarteng, A	Not relevant
1316	Bacterial infection and immune responses in Lutzomyia longipalpis sand fly larvae midgut	2015	PLoS Neglected Tropical Diseases	Heerman, M and Weng, J L and Hurwitz, I and Durvasula, R and Ramalho-Ortigao, M	Not relevant
1317	Bacterial profiling reveals novel "ca. Neoehrlichia", Ehrlichia, and Anaplasma species in Australian human-biting ticks	2015	PLoS ONE	Gofton, A W and Doggett, S and Ratchford, A and Oskam, C L and Paparini, A and Ryan, U and Irwin, P	Exluded: Wrong design; Not relevant
1318	Bacteriome Diversity of Blackflies' Gut and Association with Onchocerca volvulus, the Causative Agent of Onchocerciasis in Mbam Valley (Center Region, Cameroon)	2022	Pathogens	Ekangouo, A E and Djeunga, H C N and Sempere, G and Kamgno, J and Njiokou, F and Fewou, P M and Geiger, A	Exluded: Wrong design; Not relevant
1319	Bacteriophage-fused peptides for serodiagnosis of human strongyloidiasis	2014	PLoS Neglected Tropical Diseases	Feliciano, N D and Ribeiro, V da S and Santos, F de A A and Fujimura, P T and Gonzaga, H T and Goulart, L R and Costa-Cruz, J M	Exluded: Wrong design; Not relevant
1320	Bacteriuria and urinary schistosomiasis in primary school children in rural communities in Enugu State, Nigeria, 2012	2014	International Journal of Infectious Diseases	Ossai, O P and Idris, S A and Abonyi, G and Turkur, D and Dankoli, R and Ekwueme, O and Nwagbo, D and Ezeanolue, E and Nwanyanwu, O and Nwodo, C C and Nguku, P and Nsubuga, P and Ogbuabor, D and Tukur, D and Nsubuga, P and Ogbuabor, D and Ekwueme, O and Abonyi, G and Ezeanolue, E and Nguku, P and Nwagbo, D and Idris, S A and Eze, G	Exluded: Wrong design; Not relevant
1321	Baculovirus-vectored multistage Plasmodium vivax vaccine induces both protective and transmission-blocking immunities against transgenic rodent malaria parasites	2014	Infection and Immunity	Mizutani, M and Iyori, M and Blagborough, A M and Fukumoto, S and Funatsu, T and Sinden, R E and Yoshida, S	Exluded: Wrong design; Not relevant
1322	Balamuthia mandrillaris therapeutic mud bath in Jamaica. (Special Issue: Emerging zoonoses.)	2015	Epidemiology and Infection	Todd, C D and Reyes-Batlle, M and Pinero, J E and Martinez-Carretero, E and Valladares, B and Lindo, J F and Lorenzo-Morales, J	Exluded: Wrong design; Not relevant
1323	Balantidium coli: frequency evaluation in pig, pig handlers and nonhuman primate in the state of Rio de Janeiro, Brazil. [Portuguese]	2016	Revista de Patologia Tropical	Barbosa, A da S and Bastos, O M P and Uchoa, C M A and Dib, L V and Amendoeira, M R R	Exluded: Wrong design; Not relevant
1324	Barriers and enablers of community engagement practices for the prevention of snakebite envenoming in South Asia: A qualitative exploratory study	2023	Toxicon: X	Ten Have, N J and Ooms, G I and Waldmann, B and Reed, T	Exluded: Wrong design; Not relevant
1325	Barriers and facilitators of screening for sexually transmitted infections in adolescent girls and young women in Mombasa, Kenya: a qualitative study	2017	PLoS ONE	Avuvika, E and Masese, L N and Wanje, G and Wanyonyi, J and Nyaribo, B and Omoni, G and Baghazal, A and McClelland, R S	Exluded: Wrong design; Not relevant
1326	Barriers and gaps in utilization and coverage of mass drug administration program against soil-transmitted helminth infection in Bangladesh: An implementation research.	2019	Journal of infection and public health	Nath, Tilak C and Padmawati, Retna S and Murhandarwati, Elsa H	Exluded: Wrong design; Not relevant
1327	Barriers and recommended interventions to prevent melioidosis in Northeast Thailand: a focus group study using the Behaviour Change Wheel	2016	PLoS Neglected Tropical Diseases	Suntornsut, P and Wongsuwan, N and Malasit, M and Kitphati, R and Michie, S and Peacock, S J and Limmathurotsakul, D	Exluded: Wrong design; Not relevant
1328	Barriers to acceptability of soil-transmitted helminth infection treatment in pregnant and lactating women in leyte, philippines	2021	Journal of General Internal Medicine	Dayananda, S and Chang, J and Belizario, V	Exluded: Wrong design; Not relevant
1329	Barriers to and determinants of the use of intermittent preventive treatment of malaria in pregnancy in Cross River State, Nigeria: a cross-sectional study	2016	BMC Pregnancy and Childbirth	Ameh, S and Owoaje, E and Oyo-Ita, A and Kabiru, C W and Akpet, O E O and Etokidem, A and Enembe, O and Ekpenyong, N	Exluded: Wrong design; Not relevant
1330	Barriers to community case management of malaria in Saraya, Senegal: training, and supply-chains	2013	Malaria Journal	Blanas, D A and Ndiaye, Y and Nichols, K and Jensen, A and Siddiqui, A and Hennig, N	Exluded: Wrong design; Not relevant
1331	Barriers to cutaneous leishmaniasis care faced by indigenous communities of rural areas in Colombia: a qualitative study	2022	BMC Infectious Diseases	Bautista-Gomez, M M and Doerfler, J and del Mar Castro, M	Exluded: Wrong design; Not relevant
1332	Barriers to dog rabies vaccination during an urban rabies outbreak: qualitative findings from Arequipa, Peru	2017	PLoS Neglected Tropical Diseases	Castillo-Neyra, R and Brown, J and Borrini, K and Arevalo, C and Levy, M Z and Buttenheim, A and Hunter, G C and Becerra, V and Behrman, J and Paz-Soldan, V A	Exluded: Wrong design; Not relevant
1333	Barriers to HPV immunization among Blacks and Latinos: a qualitative analysis of caregivers, adolescents, and providers	2016	BMC Public Health	Katz, I T and Bogart, L M and Fu, ChongMin and Liu, YingNa and Cox, J E and Samuels, R C and Chase, T and Schubert, P and Schuster, M A	Exluded: Wrong design; Not relevant
1334	Barriers to malaria control among marginalized tribal communities: a qualitative study	2013	PLoS ONE	Sundararajan, R and Kalkonde, Y and Gokhale, C and Greenough, P G and Bang, A	Exluded: Wrong design; Not relevant
1335	Barriers to malaria control in rural south-west Timor-Leste: a qualitative analysis. (Special Issue: Vector-borne diseases in South-East Asia: burdens and key challenges to be addressed.)	2014	WHO South East Asia Journal of Public Health	Neave, P E and Soares, M L	Exluded: Wrong design; Not relevant
1336	Bartonella species pathogenic for humans infect pets, free-ranging wild mammals and their ectoparasites in the Caatinga biome, Northeastern Brazil: a serological and molecular study	2017	Brazilian Journal of Infectious Diseases	Fontalvo, M C and Favacho, A R de M and Araujo, A de C and Santos, N M dos and Oliveira, G M B de and Aguiar, D M and Lemos, E R S de and Horta, M C	Exluded: Wrong design; Not relevant
1337	Bartonella spp. bacteremia in blood donors from Campinas, Brazil	2015	PLoS Neglected Tropical Diseases	Pitassi, L H U and Diniz, P P V de P and Scorpio, D G and Drummond, M R and Lania, B G and Barjas-Castro, M L and Gilioli, R and Colombo, S and Sowy, S and Breitschwerdt, E B and Nicholson, W L and Velho, P E N F	Exluded: Wrong design; Not relevant
1338	Baseline Assessment of Lymphatic Filariasis in 18 Communities in Western Ghana before the Implementation of Twice-Yearly Treatment	2019	BMJ Global Health	De Souza, D and Ahorlu, C S and Otchere, J and Mensah, S and Adu-Amankwah, S and Boakye, D	Excluded: Wrong study design; not relevant
1339	Baseline Gut Microbiota Composition Is Associated With Schistosoma mansoni Infection Burden in Rodent Models	2020	Frontiers in Immunology	Cortes, A and Clare, S and Costain, A and Almeida, A and McCarthy, C and Harcourt, K and Brandt, C and Tolley, C and Rooney, J and Berriman, M and Lawley, T and MacDonald, A S and Rinaldi, G and Cantacessi, C	Excluded: Wrong study design; not relevant
1340	Baseline health conditions in selected communities of northern Sierra Leone as revealed by the health impact assessment of a biofuel project	2014	International Health	Winkler, M S and Knoblauch, A M and Righetti, A A and Divall, M J and Koroma, M M and Fofanah, I and Turay, H and Hodges, M H and Utzinger, J	Excluded: Wrong study design; not relevant
[truncated: 10,614 more rows]
