# Supplementary material for: The impact of community based interventions for the prevention and control of soil-transmitted helminths: A systematic review and meta-analysis
Source: PLOS Glob Public Health. 2024 Oct 10;4(10):e0003717. doi: 10.1371/journal.pgph.0003717 (PMC11466416; doi:10.1371/journal.pgph.0003717)
Supplement: S3 Data — (XLSX) [file pgph.0003717.s004.xlsx]

## Sheet: ROBINS-I for prevalence of STH
		Nikolay et al. 2015			Dunn et al. 2019			Le et al. 2023b			Landeryou et al. 2022			Sunish et al. 2015			Muslim & Lim 2022			Chen et al. 2021			Ash et al. 2017			Echazu et al. 2017			Clarke et al. 2018			Bronzan et al. 2018			Eneanya et al. 2021			Gebrezgabiher et al. 2022			Hürlimann et al. 2018			Mwandawiro et al. 2019			Lemos et al. 2020
Domain	Sampling Questions	Response	Support	Judgement	Response	Support	Judgement	Response	Support	Judgement	Response	Support	Judgement	Response	Support	Judgement	Response	Support	Judgement	Response	Support	Judgement	Response	Support	Judgement	Response	Support	Judgement	Response	Support	Judgement	Response	Support	Judgement	Response	Support	Judgement	Response	Support	Judgement	Response	Support	Judgement	Response	Support	Judgement	Response	Support	Judgement
D1	1.1 Is there potential for confounding of the effect of intervention in this study? If Y no further responses required in this domain	PY	Comment: Time difference between baseline and follow-up is 3 years. However, this is expected in longitudinal design	Low	PY	Comment: Time difference between baseline and follow-up is 1 year. However, this is expected in longitudinal design	Low	PY	Comment: Time difference between baseline and follow-up is 18 months. However, this is expected in longitudinal design	Low	PY	Comment: Time difference between baseline and follow-up is 2 years. However, this is expected in longitudinal design	Low	Y	Comment: Time difference between baseline and follow-up is 9 years. However, this is expected in longitudinal design	Low	PN	Comment: Time difference between baseline and follow-up is 6 months.	Low	PY	Comment: Time difference between baseline and follow-up is 3 years. However, this is expected in longitudinal design	Low	Y	Comment: Time difference between baseline and follow-up is 1 year. However, this is expected in longitudinal design	Low	Y	Comment: Time difference between baseline and follow-up is 3 years. However, this is expected in longitudinal design	Low	Y	Comment: Time difference between baseline and follow-up is 1 year. However, this is expected in longitudinal design	Low	Y	Comment: Time difference between baseline and follow-up is 6 years.	Serious	Y	Comment: There's possibility of confounding from alternate intervention since surveys were conducted annually	Moderate	Y	Comment: Time difference between baseline and follow-up is 20 years. There is a possibility of alternate interventions such as WASH given the gap	Moderate	N	Comment: Alternate interventions investigated in the study	Low	N	Quote: "surveys conducted in 60 out of the 200 schools before and 3–5 weeks after treatment (pre-post surveys) to evaluate the immediate reductions in infections that can be directly attributed to the programme implementation"	low	N	Comment: short follow up period limits the likelihood of confounding	low
	1.4. Did the authors use an appropriate analysis method that controlled for all the important confounding domains?	NI	NI		NI	NI		PY	Quote: In the primary analysis, the intervention impact was assessed using a cluster-level analysis based on school-level estimates and between-school variability, rather than at the individual level.		NI	NI		NI	NI		NI	NI		NI	NI		NI	NI		NI	NI		NI	No information		NI	No information		PY	Quote: "Mixed effects logistic regression models were also used to evaluate differences in the odds of infection between the treatment zones and changes in the odds of infection over time. "		PY	Quote: "Multivariate logistic regression analysis was used to calculate the odds ratio"		NA	NA		NA	NA		NA	NA
	1.5. If Y/PY to 1.4: Were confounding domains that were controlled for measured validly and reliably by the variables available in this study?	NI	NI		NI	NI		NI	NI		NI	NI		NI	NI		NI	NI		NI	NI		NI	NI		NI	NI		NI	No information		NI	No information		PY	Quote: "We assessed the treatment regimen, time, and their interaction"		PY	Quote: "face-to-face interview was done to obtain socio-demographic data (sex, age, religion, and ethnicity) and their ivermectin treatment"		NA	NA		NA	NA		NA	NA
	1.6. Did the authors control for any post- intervention variables that could have been affected by the intervention?	NI	NI		NI	NI		NI	NI		NI	NI		NI	NI		NI	NI		NI	NI		NI	NI		NI	No information		NI	No information		NI	No information		NI	No information		NI	No information		NA	NA		NA	NA		NA	NA
	1.7. Did the authors use an appropriate analysis method that controlled for all the important confounding domains and for time- varying confounding?	NI	NI		NI	NI		PY	Quote: we assessed the intervention impact using generalised linear models with individual-level observations (students) adjusted for school-level clustering using robust clustered Ses		NI	NI		NI	NI		NI	NI		NI	NI		NI	NI		NI	NI		PY	Quote: "Bernoulli logistic regression was used for infection presence, and ordinal logistic regression for infection intensity group"		NI	No information		PY	Quote: "Mixed effects logistic regression models were also used to evaluate differences in the odds of infection between the treatment zones and changes in the odds of infection over time. "		PY	Quote: "Multivariate logistic regression analysis was used to calculate the odds ratio"		NA	NA		NA	NA		NA	NA
	1.8. If Y/PY to 1.7: Were confounding domains that were controlled for measured validly and reliably by the variables available in this study?	NI	NI		NI	NI		NI	NI		NI	NI		NI	NI		NI	NI		NI	NI		NI	NI		NI	NI		PN	Comment: Given the study design, it is not feasible to control for the effect of alternative interventions outside the study intervention.		PN	Comment: Given the study design, it is not feasible to control for the effect of alternative interventions outside the study intervention.		PY	Quote: "We assessed the treatment regimen, time, and their interaction"		PY	Quote: "face-to-face interview was done to obtain socio-demographic data (sex, age, religion, and ethnicity) and their ivermectin treatment"		NA	NA		NA	NA		NA	NA
D2	2.1. Was selection of participants into the study (or into the analysis) based on participant characteristics observed after the start of intervention?	N	Comment: Site selection was determined before intervention was administered	Low	N	Comment: Site selection was determined before intervention was administered	Low	N	Quote: The three municipalities were selected because they captured socioeconomic and geographical diversity including urban (Dili), semi-urban (Ermera), and rural (Manufahi) districts and for feasibility reasons, including previous research collaborations.	Low	N	Quote: The sites were selected at random from each co-endemicity category. Sample size calculations indicated that a total of 45 sites were required for an 80% chance of detecting a true 40% reduction in STH	Low	N	Comment: participants were selected before intervention was administered	Low	N	Comment: participants were selected before intervention was administered	Low	N	Comment: The 10 pilot areas were selected based on a previous survey	Low	PN	Comment: Intervention was based on a national deworm program	Low	N	Quote: "The communities were selected by the local public health authorities based on the sanitary risk indicators collected in the census the year before the study started."	Low	N	Quote: "Six communities were identified by partner WASH agencies and enrolled in the study."	Low	N	Quote: "One government-run primary school or government-assisted denominational school was sampled in each village and fifteen children were enrolled at each school."	Serious	PN	Quote: "All eligible participants were offered directly-observed oral treatment with ivermectin" Comment: the study recruited all participants within target villages.	Low	PN	Comment: Participants were recruited and baseline data collected before start of the study.	Low	N	Quote: "There were 3420 people living in the nine selected communities according to the Taabo HDSS census database and 3289 were present and participated during the baseline survey in 2011"	Low	N	Quote: "The 200 schools were selected randomly prior to baseline survey from 66 sub-counties"	low	N	Quote: "On the first day of the baseline, the study team went from house to house to identify and invite children aged 2–15 y and to distribute containers for sample faeces"	low
	2.2. If Y/PY to 2.1: Were the post-intervention variables that influenced selection likely to be associated with intervention?	NA	NA		NA	NA		NA	NA		NA	NA		NA	NA		NA	NA		NA	NA		NA	NA		NA	NA		NA	NA		NA	NA		NA	NA		NA	NA		NA	NA		NA	NA		NA	NA
	2.3 If Y/PY to 2.2: Were the post-intervention variables that influenced selection likely to be influenced by the outcome or a cause of the outcome?	NA	NA		NA	NA		NA	NA		NA	NA		NA	NA		NA	NA		NA	NA		NA	NA		NA	NA		NA	NA		NA	NA		NA	NA		NA	NA		NA	NA		NA	NA		NA	NA
	2.4. Do start of follow-up and start of intervention coincide for most participants?	PY	Comment: Follow-up periods were specified		PY	Comment: months of follow-up periods were specified		PY	Comment: months of follow-up periods were specified		PY	Comment: months of follow-up periods were specified		PY	Comment: months of follow-up periods were specified		PY	Comment: follow-up periods were specified		NI	NI		PY	Comment: Monitoring timeline was specified.		PN	Quote:"Each campaign lasted 4 days per community and was carried out sequentially, due to operative limitations."		Y	Quote:"STH infections were measured in school-aged children at baseline and six months after deworming. "		N	Quote: …"from October 28 to December 6, 2009, except for Binah district baseline data, which were collected from March 15 to 28, 2007"		Y	Quote: "Five annual cross-sectional parasitological surveys were conducted between 2013 and 2019."		Y	Quote: "From the third week of October to the end of November 2017, another cross-sectional survey was carried out in the area where the previous survey was performed."		Y	Quote: "For the 1-year follow-up survey done in 2012, a total of 3290 people were present"		Y	Quote: "In each of the years, pre-MDA surveys were carried out approximately one year after the previous year’s MDA delivery while post-MDA surveys were carried out approximately 12–47 days after"		Y	Quote: "During the two follow-ups, we met participants at the same designated place. Six mo after the second follow-up, the team returned to the participants’ homes to inquire about reasons for non-adherence."
	2.5. If Y/PY to 2.2 and 2.3, or N/PN to 2.4: Were adjustment techniques used that are likely to correct for the presence of selection biases?	NA	NA		NA	NA		NA	NA		NA	NA		NA	NA		NA	NA		NI	NI		NA	NA		PY	Quote: ...the random selection strategy and sample size of the survey group were similar throughout the study.		N/A	N/A		N	Comment: There were no methodological adjustments in the analysis.		NA	NA		NA	NA		NA	NA		NA	NA		NA	NA
D3	3.1 Were intervention groups clearly defined?	Y	Comment: The intervention was clearly defined	Low	Y	Comment: The intervention was clearly defined	Low	Y	Comment: The intervention was clearly defined	Low	Y	Comment: The intervention was clearly defined	Low	Y	Comment: The intervention was clearly defined	Low	Y	Comment: The intervention was clearly defined	Low	Y	Comment: The intervention was clearly defined	Low	Y	Comment: Intervention was delivered to all eligible residents of the village	Low	Y	Quote: A community is defined as the group of people with a common ethnic origin that lives in neighboring households and shares a unique community leader	Low	Y	Quote: "All communities received a school-based WASH and deworming program, while three additionally received a community-based WASH and deworming program."	Low	Y	Quote: "School-age children (SAC) are treated with albendazole for STH either annually or twice per year, and with praziquantel for schistosomiasis either annually or every other year, based on the district and sub-district prevalence"	Low	Y	Quote: "All eligible participants were offered directly-observed oral treatment with ivermectin (200 µg/kg, dosed using a dosing pole) plus albendazole (a fixed dose of 400 mg)'	Low	N	Comment: Intervention was not clearly defined prior to the study and delivery was thus inconsistent.	Critical	Y	Quote: "The CLTS intervention was carried out according to Kar & Chambers" Comment: Intervention was clearly defined	low	Y	Comment: Pattern of MDA delivery was clearly defined	low	Y	Quote:"All children took a single dose of praziquantel (40 mg/kg) and albendazole (400 mg) under direct observation at the first visit and 6 mo later."	Low
	3.2 Was the information used to define intervention groups recorded at the start of the intervention?	PY	Comment: The intervention was clearly defined		PY	Comment: The intervention was clearly defined		PY	Comment: The intervention was clearly defined		PY	Quote: The sites were selected at random from each co-endemicity category. Sample size calculations indicated that a total of 45 sites were required for an 80% chance of detecting a true 40% reduction in STH		PY	Quote: From March 2001, Tirukoilur block was mass administered with annual single dose of antifilarial drugs viz. DEC +ALB (DEC- 6 mg/kg; ALB – 400mg), while DEC alone in Mugaiyur block.		PY	Comment: The intervention was clearly defined		PY	Comment: The intervention was clearly defined		Y	Comment: Intervention was delivered to all eligible residents of the village		Y	Quote: A community is defined as the group of people with a common ethnic origin that lives in neighboring households and shares a unique community leader		Y	Quote: The school WASH intervention improved school sanitation, while the community WASH intervention reduced open defecation from 50.4% (95% CI 41.8–59.0) to 23.5% (95% CI 16.7–32.0).		Y	Comment: Intervention received could not have affected subsequent outcomes since it is a standard national program.		Y	Comment: Intervention received could not have affected subsequent outcomes since it was a standard national program.		N	Comment: Intervention was not clearly defined prior to the study and delivery was thus inconsistent.		Y	Quote: "presented the CLTS approach and the different tactics of implementing CLTS and leading the community to the ignition moment"		Y	Comment: Pattern of MDA delivery was clearly defined at the start of the study		Y	Comment: Pattern of MDA delivery was clearly defined at the start of the study
	3.3 Could classification of intervention status have been affected by knowledge of the outcome or risk of the outcome?	N	Comment: There was no group receiving 'no intervention', therefore there could not have been misclassification		N	Comment: There was no group receiving 'no intervention', therefore there could not have been misclassification		N	Comment: There was no group receiving 'no intervention', therefore there could not have been misclassification		N	Comment: There was no group receiving 'no intervention', therefore there could not have been misclassification		N	Comment: There was no group receiving 'no intervention', therefore there could not have been misclassification		N	Comment: There was no group receiving 'no intervention', therefore there could not have been misclassification		N	Comment: There was no group receiving 'no intervention', therefore there could not have been misclassification		N	Comment: There was no group receiving 'no intervention', therefore there could not have been misclassification		N	Comment: There was no group receiving 'no intervention', therefore there could not have been misclassification		PN	Comment: There was no group receiving 'no intervention' therefore this is unlikely		N	Comment: There was no group receiving 'no intervention', therefore there could not have been misclassification		N	Comment: There was no misclassification of intervention status		N	Comment: There was no group receiving 'no intervention', therefore there could not have been misclassification		N	Comment: There was no misclassification of intervention status		N	Comment: There was no misclassification of intervention status		N	Comment: There was no misclassification of intervention status
D4	4.3 Were important co-interventions balanced across intervention groups?	PY	Comment: Intervention was mass PC	Low	PY	Comment: Intervention was mass PC	Moderate	PY	Comment: Intervention was mass PC	Low	PY	Comment: Intervention was mass PC and WASH	Moderate	PY	Comment: Intervention was mass PC	Moderate	PY	Comment: Intervention was mass PC	Moderate	PY	Comment: Intervention was integrated HELP and PC	Low	NA	Comment: Intervention was PC no co-intervention	Low	NA	Comment: Intervention was PC no co-intervention	Low	PY	Quote: "...all schools received a WASH program..."; "Following the implementation of the WASH programs, albendazole was distributed to 89.4% of eligible schoolchildren, and in the intervention arm of the study, to 395 out of 471 (83.9%) eligible community members."	Low	NI	Comment: There were no prespecified co-interventions.	Moderate	NA	Comment: There were no co-intervention for STH and SCH.	Serious	NI	Comment: There were no prespecified co-interventions.	Critical	Y	Relevant co-intervention sustained across study period	Moderate	NI	Comment: There were no prespecified co-interventions.	Moderate	NA	Comment: There were no co-interventions	Serious
	4.4 Was the intervention implemented successfully for most participants?	PY	Quote: ...treatment coverage was generally high (>90%) across the counties, especially in the second year of the programme.		PY	Quote: Coverage of the STH programme has been consistently high since 2006, national coverage of SAC was reported as 97.49% in 2016		PY	Quote: ...administered by the Ministry of Health, with 76% coverage (Timor-Leste Ministry of Health, personal communication).		PN	Quote: Overall MDA coverage in three of the four kebeles (Korke Doge, Afama Garo and Hajo Salata, respectively) increased from 65.8%, 81.3% and 67.1% over BS-Y1 to 79.7%, 84% and 73.1% for Y1-Y2		NI	No information		PN	Comment: 181 missed or refused treatment		PY	Comment: The coverage in the study areas ranged from 61% to 98.5% across follw-up periods		PY	Quote:approximately 64% of the village residents on both occasions (Fig. 1). Those that did not participate (108) were either ineligible (pregnant, breastfeeding or under the age of 6), absentfrom the village, or did not consentto treatment.		PN	Comment: coverage was poor in second (58%) and third round (66%)		PY	Quote: "...all schools received a WASH program..."; "Following the implementation of the WASH programs, albendazole was distributed to 89.4% of eligible schoolchildren, and in the intervention arm of the study, to 395 out of 471 (83.9%) eligible community members."		PY	Quote: "Togo has adhered closely to the WHO guidelines for management of these diseases" Comment: There was no evidence of non-adherence.		N	Quote: "Treatment compliance* 43% (range 27–66%) and 39.2% (range 35–49%)" for annual and semi annual MDA respectively		N	Comment: highest coverage rate reported was 89%, however MDA was not regula r		NI	No information		NI	No information		N	Comment: The number of participants that failed to complete the intervention exceeds 10% of those enrolled
	4.5 Did study participants adhere to assigned intervention regimen?	NI	NI		NI	NI		NI	NI		PY	Quote: (1) No documented treatment over two rounds of MDA (never -“0”, sample size 11); (2) Documented partaking of a single round of MDA at either Y1 or Y2 (one year–“1”, sample size = 94); (3) Documented partaking in two rounds of MDA at Y1 and Y2 (two years—“2”, sample size = 413).		NI	NI		NI	NI		NI	NI		PY	Quote: Of those treated, 76.8% and 93.5% (MDA 1 and 2 respectively) received the recommended protocol of 3 doses of albendazole 400 mg over three consecutive days, while 13.7% and 4.9% of participants received 2 doses and 9.5% and 1.6% received 1 dose		PY	Quote: PC was carried out by health personnel and members of the research team who distributed the drugs through intensive deworming campaigns in the communities (house by house) and local schools		PY	Quote: All tablets were taken under direct observation of fieldworkers.		NI	No information on participants' adherence		N	Quote: "Treatment compliance* 43% (range 27–66%) and 39.2% (range 35–49%)" for annual and semi annual MDA respectively		N	Comment: highest coverage rate reported was 89%, however MDA was not regula r		NI	No information on participants' adherence		NI	No information on participants' adherence		N	Comment: The number of participants that failed to complete the intervention exceeds 10% of those enrolled
	4.6 If N/PN to 4.3, 4.4 or 4.5: Was an appropriate analysis used to estimate the effect of starting and adhering to the intervention?	NA	NA		NA	NA		NA	NA		NA	NA		NA	NA		NA	NA		NA	NA		NA	NA		PN	No ITT or PP analysis; However, the study was a population based study		NA	NA		NA	NA		N	Comment: Analysis did not correct for low compliance		NA	NA		NA	NA		NA	NA		N	Comment: Authors simply excluded participants from the analysis
D5	5.1 Were outcome data available for all or nearly all participants?	PY	Comment: Outcome data was available for all consenting participants	Low	PY	Quote: ...For each randomly selected household, the number of eligible household residents were tallied, and selection of households continued until the required sample size had been reached.	Moderate	PY	Comment: Outcome data was available for all consenting participants	Low	PN	Quote: ndividuals who were lost to follow-up due to geographical migration or refusal, were substituted with new individuals added to the cohort from the least sampled age category	Moderate	PY	Comment: Stool sample collection matched pre-specified sample size	Moderate	PN	Comment: 181 missed or refused treatment	Serious	NI	NI	Moderate	PN	Comment: Not all individuals volunteered a stool sample	Moderate	Y	Quote: ...the random selection strategy and sample size of the survey group were similar throughout the study.	Moderate	Y	Comment: There was some difference in the number of participants between baseline and follow-up. However, the difference does not exceed 10% and is therefore within reasonable limits	Moderate	Y	Comment: There was some difference in the number of participants between baseline and follow-up. However, the difference does not exceed 10% and is therefore within reasonable limits	Moderate	N	Comment: Missing data from baseline compared to endline exceeds 10%	Serious	Y	Comment: participants were surveyed from the same baseline village	low	N	Comment: Differential data from baseline to follow up exceeds 10% but is less than 20%	Moderate	N	Quote: "One school in Bungoma County was replaced after the baseline survey and was therefore excluded together with the replacement school"	Moderate	N	Comment: The number of participants that failed to complete the intervention exceeds 10% of those enrolled	Serious
	5.2 Were participants excluded due to missing data on intervention status?	PN	Comment: Outcome data was available for all consenting participants		PN	Comment: Outcome data was available for all consenting participants		PN	Comment: Outcome data was available for all consenting participants		PY	Quote: ndividuals who were lost to follow-up due to geographical migration or refusal, were substituted with new individuals added to the cohort from the least sampled age category		NI	NI		NI	NI		NI	NI		PN	Comment: those that did not participate were reported; due to eligibility or consent		Y	Quote: "for the longitudinal analysis only the two communities (n = 2685) where baseline and follow up surveillance were performed were included."		NI	No information on missing intervention status		NI	No information on missing intervention status		NI	No information on missing intervention status		NI	No information		NI	No information on missing intervention status		Y	Quote: "One school in Bungoma County was replaced after the baseline survey and was therefore excluded together with the replacement school"		Y	Quote: "Those who showed no compliance to drug therapy at the baseline, failed to provide urine, faeces and blood samples, or had invalid data or examination results and refused to repeat the procedure, were excluded from the analysis"
	5.3 Were participants excluded due to missing data on other variables needed for the analysis	NI	NI		NI	NI		NI	NI		NI	NI		NI	NI		NI	NI		NI	NI		PY	Quote: Post-MDA2 faecal samples were obtained from 25.9% (48/185) oftreated individuals across 53.3% (32/60) households.		NI	NI		NI	NI		Y	Quote: "Missing data were excluded from estimates of prevalence or intensity of infection"		Y	Comment: Participants lost to follow up were not included in final analysis		NI	No information		Y	Quote: "Only participants with complete datasets (i.e. those with duplicate Kato-Katz thick smears, one SAF-fixed faecal sample and one urine filtration) and confirmed administration of albendazole treatment were included in the final analyses"		Y	Quote: "During year 4 post-MDA surveys, 12 schools from 3 counties were not surveyed due to logistical challenges."		Y	Quote: "Those who showed no compliance to drug therapy at the baseline, failed to provide urine, faeces and blood samples, or had invalid data or examination results and refused to repeat the procedure, were excluded from the analysis"
	5.4 If PN/N to 5.1, or Y/PY to 5.2 or 5.3: Are the proportion of participants and reasons for missing data similar across interventions?	NA	NA		NA	NA		NA	NA		NA	NA		NA	NA		NA	NA		NA	NA		Y	Comment: Proportion of samples collected similar across follow-up period		NI	NI		NA	NA		NA	Study does not have multiple intervention groups		NA	Study does not have multiple intervention groups		NA	Study does not have multiple intervention groups		NA	Study does not have multiple intervention groups		NA	Study does not have multiple intervention groups		Y	Quote: "Those who showed no compliance to drug therapy at the baseline, failed to provide urine, faeces and blood samples, or had invalid data or examination results and refused to repeat the procedure, were excluded from the analysis"
	5.5 If PN/N to 5.1, or Y/PY to 5.2 or 5.3: Is there evidence that results were robust to the presence of missing data?	NA	NA		NA	NA		NA	NA		NA	NA		NA	NA		NA	NA		NA	NA		PN	Comment: Missing data was excluded from final analysis		NA	NA		NA	NA		Y	Comment: There is clear analysis of 'complete-cases' with reporting of missing data in relevant tables.		N	Comment: no evidence of consideration for missing data		NA	NA		NA	NA		N	Comment: Authors approached missing data by excluding schools from final analysis		N	Comment: Authors simply excluded participants from the analysis
D6	6.1 Could the outcome measure have been influenced by knowledge of the intervention received?	N	Comment: Outcome measures involve negligible assessor judgment	Low	N	Comment: Outcome measures involve negligible assessor judgment	Low	N	Comment: Outcome measures involve negligible assessor judgment	Low	N	Comment: Outcome measures involve negligible assessor judgment	Low	N	Comment: Outcome measures involve negligible assessor judgment	Low	N	Comment: Outcome measures involve negligible assessor judgment	Low	N	Comment: Outcome measures involve negligible assessor judgment	Low	N	Comment: Outcome measures involve negligible assessor judgment	Low	N	Comment: Outcome measures involve negligible assessor judgment	Low	N	Comment: Outcome measures involve negligible assessor judgment	Low	N	Comment: Outcome measures involve negligible assessor judgment	Low	N	Comment: Outcome measures involve negligible assessor judgment	Moderate	N	Comment: Outcome measures involve negligible assessor judgment	Serious	N	Comment: Outcome measures involve negligible assessor judgment	Low	N	Comment: Outcome measures involve negligible assessor judgment	low	N	Comment: Outcome measures involve negligible assessor judgment
	6.2 Were outcome assessors aware of the intervention received by study participants?	NI	NI		NI	NI		NI	NI		NI	NI		NI	NI		NI	NI		NI	NI		NI	NI		NI	NI		PN	Quote: "Laboratory staff were not aware of the study arm to which participants belonged."		PN	Quote: "one slide per child (as in 2009) was prepared and read by a laboratory technician using standard procedures" Comment: Study did not have multiple intervention groups, therefore bias is unlikely		PY	Quote: "Samples were labeled with a barcode and the name of the participant" Comment: Blinding was unlikely given the study design.		Y	Comment: MDA had been carried out in the region between baseline and follow up.		NI	No information		Y	Quote: "During each survey round, selected schools were visited one week prior to the survey date to explain the purpose of the survey to the school head teachers and school committees."		PN	Quote:"Kato-Katz smears were performed by CISA expert technicians for the diagnosis of Schistosoma mansoni, soil-transmitted helminths (STH) "	Low
	6.3 Were the methods of outcome assessment comparable across intervention groups?	PY	Comment: study used the same sampling technique for baseline and endline		PY	Comment: study used the same sampling technique for baseline and endline		PY	Comment: study used the same sampling technique for baseline and endline		PY	Comment: study used the same sampling technique for baseline and endline		PY	Comment: study used the same sampling technique for baseline and endline		PY	Comment: study used the same sampling technique for baseline and endline		Y	Quote: The same sampling technique as that in baseline survey was adopted in evaluation survey in 2009		Y	Quote: Parasite prevalences were expressed as a percentage of positive samples found by microscopy, with 95% confidence intervals calculated assuming a binomial distribution using the software Quantitative Parasitology 3.0		Y	Quote: Blood samples were centrifuged and an aliquot of serum was preserved frozen at –20°C and analyzed with the in-house enzyme-linked immunosorbent assay (NIE-ELISA) method		Y	Quote: "Samples were analysed using a quantitative polymerase chain reaction (qPCR) technique"		Y	Quote: "the same laboratory set-up and procedures were used in 2009, so for the purposes of comparison across years the processing times are likely similar"		Y	Quote: "For quality control, a random selection of 10% of the slides were reexamined by a senior microscopist"		N	Comment: Base line sampling used 'Ritchie’s concentration technique' while endline used Kato-Katz method.		Y	Quote: "Stool and urine samples were processed and examined by experienced laboratory technicians on the day of collection"		Y	Quote:"using the Kato-Katz thick smear technique that included a sieve and calibrated template of 41.7 mg"		Y	Quote:"Kato-Katz smears were performed by CISA expert technicians for the diagnosis of Schistosoma mansoni, soil-transmitted helminths (STH) "
	6.4 Were any systematic errors in measurement of the outcome related to intervention received?	PN	Comment: samples were analysed by the same method		PN	Comment: samples were analysed by the same method		PN	Comment: samples were analysed by the same method		PN	Comment: samples were analysed by the same method		PN	Comment: samples were analysed by the same method		PN	Comment: samples were analysed by the same method		PN	Comment: samples were analysed by the same method		PN	Comment: samples were analysed by the same method		PN	Comment: samples were analysed by the same method		PN	Comment: samples were analysed by the same lab and the scientists were unaware of assigned interventions		N	Quote: "the same laboratory set-up and procedures were used in 2009, so for the purposes of comparison across years the processing times are likely similar"		N	Quote: "For quality control, a random selection of 10% of the slides were reexamined by a senior microscopist"		N	Quote: "The samples were examined by a qualified laboratory technician within one hour after slides’ preparation"		N	Quote: "Stool and urine samples were processed and examined by experienced laboratory technicians on the day of collection"		N	Quote:"ny resulting discrepancies in the readings were resolved by a third senior technician"		N	Quote:"Kato-Katz smears were performed by CISA expert technicians for the diagnosis of Schistosoma mansoni, soil-transmitted helminths (STH) "
D7	Is the reported effect estimate likely to be selected, on the basis of the results, from…			Low			Low			Low			Low			Low			Low			Low			Low			Low			Low			Low			Low			Low			Low			Low			Low
	7.1. ... multiple outcome measurements within the outcome domain?	N	Comment: No evidence of selective reporting of results		N	Comment: No evidence of selective reporting of results		N	Comment: No evidence of selective reporting of results		N	Comment: No evidence of selective reporting of results		N	Comment: No evidence of selective reporting of results		N	Comment: No evidence of selective reporting of results		N	Comment: No evidence of selective reporting of results		N	Comment: No evidence of selective reporting of results		N	Comment: No evidence of selective reporting of results		N	Comment: No evidence of selective reporting of results		N	Comment: No evidence of selective reporting of results		N	Comment: No evidence of selective reporting of results		N	Comment: No evidence of selective reporting of results		N	Comment: No evidence of selective reporting of results		N	Comment: No evidence of selective reporting of results		N	Comment: No evidence of selective reporting of results
	7.2 ... multiple analyses of the intervention- outcome relationship?	N	Comment: No evidence of selective reporting of results		N	Comment: No evidence of selective reporting of results		N	Comment: No evidence of selective reporting of results		N	Comment: No evidence of selective reporting of results		N	Comment: No evidence of selective reporting of results		N	Comment: No evidence of selective reporting of results		N	Comment: No evidence of selective reporting of results		N	Comment: No evidence of selective reporting of results		N	Comment: No evidence of selective reporting of results		N	Comment: No evidence of selective reporting of results		N	Comment: No evidence of selective reporting of results		N	Comment: No evidence of selective reporting of results		N	Comment: No evidence of selective reporting of results		N	Comment: No evidence of selective reporting of results		N	Comment: No evidence of selective reporting of results		N	Comment: No evidence of selective reporting of results
	7.3 ... different subgroups?	N	Comment: No evidence of selective reporting of results		N	Comment: No evidence of selective reporting of results		N	Comment: No evidence of selective reporting of results		N	Comment: No evidence of selective reporting of results		N	Comment: No evidence of selective reporting of results		N	Comment: No evidence of selective reporting of results		N	Comment: No evidence of selective reporting of results		N	Comment: No evidence of selective reporting of results		N	Comment: No evidence of selective reporting of results		N	Comment: No evidence of selective reporting of results		N	Comment: No evidence of selective reporting of results		N	Comment: No evidence of selective reporting of results		N	Comment: No evidence of selective reporting of results		N	Comment: No evidence of selective reporting of results		N	Comment: No evidence of selective reporting of results		N	Comment: No evidence of selective reporting of results
note judgement was aimed at assessing the effect of adhering to intervention
[truncated: 24 more columns]

## Sheet: ROBINS-I for STH intensity
		Nikolay et al. 2015			Dunn et al. 2019			Le et al. 2023b			Landeryou et al. 2022			Sunish et al. 2015			Ash et al. 2017			Bronzan et al. 2018			Eneanya et al. 2021			Mwandawiro et al. 2019			Lemos et al. 2020			Loukouri et al. 2020			Okoyo et al. 2016			Pion et al. 2015			Pion et al. 2017			Pion et al. 2020			Pion et al. 2022
Domain	Sampling Questions	Response	Support	Judgement	Response	Support	Judgement	Response	Support	Judgement	Response	Support	Judgement	Response	Support	Judgement	Response	Support	Judgement	Response	Support	Judgement	Response	Support	Judgement	Response	Support	Judgement	Response	Support	Judgement	Response	Support	Judgement	Response	Support	Judgement	Response	Support	Judgement	Response	Support	Judgement	Response	Support	Judgement	Response	Support	Judgement
D1	1.1 Is there potential for confounding of the effect of intervention in this study? If Y no further responses required in this domain	PY	Comment: Time difference between baseline and follow-up is 3 years. However, this is expected in longitudinal design	Low	PY	Comment: Time difference between baseline and follow-up is 1 year. However, this is expected in longitudinal design	Low	PY	Comment: Time difference between baseline and follow-up is 18 months. However, this is expected in longitudinal design	Low	PY	Comment: Time difference between baseline and follow-up is 2 years. However, this is expected in longitudinal design	Low	Y	Comment: Time difference between baseline and follow-up is 9 years. However, this is expected in longitudinal design	Low	Y	Comment: Time difference between baseline and follow-up is 1 year. However, this is expected in longitudinal design	Low	Y	Comment: Time difference between baseline and follow-up is 6 years.	Serious	Y	Comment: There's possibility of confounding from alternate intervention since surveys were conducted annually	Moderate	N	Quote: "surveys conducted in 60 out of the 200 schools before and 3–5 weeks after treatment (pre-post surveys) to evaluate the immediate reductions in infections that can be directly attributed to the programme implementation"	low	N	Comment: short follow up period limits the likelihood of confounding	low	Y	Quote: "The last STH survey was performed one year after the last round of MDA in both treatment areas" Comment: Long follow-up increases the likelihood of confounding	Low	N	Comment: Immediate post intervention survey to determine effect limits confounding	Low	Y	Comment: Time difference between baseline and follow-up is 1 year. There is a possibility of alternate interventions such as WASH given the gap	Serious	Y	Comment: Time difference between baseline and follow-up is 1 year. There is a possibility of alternate interventions such as WASH given the gap	Serious	Y	Comment: Time difference between baseline and follow-up is 1 year. There is a possibility of alternate interventions such as WASH given the gap	Serious	Y	Comment: Time difference between baseline and endline was 7 years and survey data was missing in 3 follow-up years. There is a possibility of alternate interventions such as WASH given the gap	Serious
	1.4. Did the authors use an appropriate analysis method that controlled for all the important confounding domains?	NI	NI		NI	NI		PY	Quote: In the primary analysis, the intervention impact was assessed using a cluster-level analysis based on school-level estimates and between-school variability, rather than at the individual level.		NI	NI		NI	NI		NI	NI		NI	No information		PY	Quote: "Mixed effects logistic regression models were also used to evaluate differences in the odds of infection between the treatment zones and changes in the odds of infection over time. "		NA	NA		NA	NA		Y	Quote: "In order to better compare results from the two Districts, mixed-effects logistic regression models and mixed linear models were used to analyze hookworm presence and intensity, respectively."		NA	NA		N	Comment: Regression analysis was not performed		N	Comment: Regression analysis was not performed		N	Comment: Regression analysis was not performed		N	Comment: Regression analysis was not performed
	1.5. If Y/PY to 1.4: Were confounding domains that were controlled for measured validly and reliably by the variables available in this study?	NI	NI		NI	NI		NI	NI		NI	NI		NI	NI		NI	NI		NI	No information		PY	Quote: "We assessed the treatment regimen, time, and their interaction"		NA	NA		NA	NA		Y	Quote: "Personal information such as name, sex, age was recorded in the electronic data capture system and linked to the barcode."		NA	NA		NA	NA		NA	NA		NA	NA		NA	NA
	1.6. Did the authors control for any post- intervention variables that could have been affected by the intervention?	NI	NI		NI	NI		NI	NI		NI	NI		NI	NI		NI	NI		NI	No information		NI	No information		NA	NA		NA	NA		Y	Quote: "Data on compliance to treatment was recorded during the cross-sectional surveys"		NA	NA		N	Comment: Regression analysis was not performed		N	Comment: Regression analysis was not performed		N	Comment: Regression analysis was not performed		N	Comment: Regression analysis was not performed
	1.7. Did the authors use an appropriate analysis method that controlled for all the important confounding domains and for time- varying confounding?	NI	NI		NI	NI		PY	Quote: we assessed the intervention impact using generalised linear models with individual-level observations (students) adjusted for school-level clustering using robust clustered Ses		NI	NI		NI	NI		NI	NI		NI	No information		PY	Quote: "Mixed effects logistic regression models were also used to evaluate differences in the odds of infection between the treatment zones and changes in the odds of infection over time. "		NA	NA		NA	NA		Y	Quote: "All models were adjusted for age and sex because these covariates are thought to be associated with hookworm infection"		NA	NA		NA	NA		NA	NA		NA	NA		NA	NA
	1.8. If Y/PY to 1.7: Were confounding domains that were controlled for measured validly and reliably by the variables available in this study?	NI	NI		NI	NI		NI	NI		NI	NI		NI	NI		NI	NI		PN	Comment: Given the study design, it is not feasible to control for the effect of alternative interventions outside the study intervention.		PY	Quote: "We assessed the treatment regimen, time, and their interaction"		NA	NA		NA	NA		Y	Comment: Variables were measured reliably		NA	NA		NA	NA		NA	NA		NA	NA		NA	NA
D2	2.1. Was selection of participants into the study (or into the analysis) based on participant characteristics observed after the start of intervention?	N	Comment: Site selection was determined before intervention was administered	Low	N	Comment: Site selection was determined before intervention was administered	Low	N	Quote: The three municipalities were selected because they captured socioeconomic and geographical diversity including urban (Dili), semi-urban (Ermera), and rural (Manufahi) districts and for feasibility reasons, including previous research collaborations.	Low	N	Quote: The sites were selected at random from each co-endemicity category. Sample size calculations indicated that a total of 45 sites were required for an 80% chance of detecting a true 40% reduction in STH	Low	N	Comment: participants were selected before intervention was administered	Low	PN	Comment: Intervention was based on a national deworm program	Low	N	Quote: "One government-run primary school or government-assisted denominational school was sampled in each village and fifteen children were enrolled at each school."	Serious	PN	Quote: "All eligible participants were offered directly-observed oral treatment with ivermectin" Comment: the study recruited all participants within target villages.	Low	N	Quote: "The 200 schools were selected randomly prior to baseline survey from 66 sub-counties"	low	N	Quote: "On the first day of the baseline, the study team went from house to house to identify and invite children aged 2–15 y and to distribute containers for sample faeces"	low	N	Quote: "Thus, a total sample of at least 1,600 stools samples (800 per area) was required for impact assessment."	Low	N	Quote: "The 200 schools were selected randomly from 66 sub-counties (formerly districts) based on the geographical distribution of the population and STH endemicity"	Low	N	Quote: "An exhaustive census of the population living in the study village was conducted in August of 2012, approximately 1 month before the start of the trial."	Low	N	Quote: "We did a population census before the trial, and updated it before each mass drug administration."	Low	N	Quote: "An exhaustive census of the population was conducted in April 2014, approximately one month before the start of the trial."	Low	N	Quote: "We tested 688 persons (303 males and 385 females) 5 years or older (median age, 21 years; interquartile range, 11–42 years) out of a total population of 865"	Low
	2.2. If Y/PY to 2.1: Were the post-intervention variables that influenced selection likely to be associated with intervention?	NA	NA		NA	NA		NA	NA		NA	NA		NA	NA		NA	NA		NA	NA		NA	NA		NA	NA		NA	NA		NA	NA		NA	NA		NA	NA		NA	NA		NA	NA		NA	NA
	2.3 If Y/PY to 2.2: Were the post-intervention variables that influenced selection likely to be influenced by the outcome or a cause of the outcome?	NA	NA		NA	NA		NA	NA		NA	NA		NA	NA		NA	NA		NA	NA		NA	NA		NA	NA		NA	NA		NA	NA		NA	NA		NA	NA		NA	NA		NA	NA		NA	NA
	2.4. Do start of follow-up and start of intervention coincide for most participants?	PY	Comment: Follow-up periods were specified		PY	Comment: months of follow-up periods were specified		PY	Comment: months of follow-up periods were specified		PY	Comment: months of follow-up periods were specified		PY	Comment: months of follow-up periods were specified		PY	Comment: Monitoring timeline was specified.		N	Quote: …"from October 28 to December 6, 2009, except for Binah district baseline data, which were collected from March 15 to 28, 2007"		Y	Quote: "Five annual cross-sectional parasitological surveys were conducted between 2013 and 2019."		Y	Quote: "In each of the years, pre-MDA surveys were carried out approximately one year after the previous year’s MDA delivery while post-MDA surveys were carried out approximately 12–47 days after"		Y	Quote: "During the two follow-ups, we met participants at the same designated place. Six mo after the second follow-up, the team returned to the participants’ homes to inquire about reasons for non-adherence."		Y	Quote:"Data on compliance to treatment was recorded during the cross-sectional surveys, 12, 24 and 36 months after the start of MDA"		Y	Quote:"In year 2 (Y2), the pre-MDA surveys took place between May 2013 and February 2014 and the post-MDA surveys took place between July 2013 and April 2014"		Y	Comment: Baseline and follow-up coincide for all participants		Y	Comment: Baseline and follow-up coincide for all participants		Y	Quote: "Baseline and post-treatment parasitological assessments for LF and STH were conducted between mid-June and mid-July for the years 2014, 2015, 2016, 2017 and 2018" Comment: Baseline and follow-up coincide for all participants		Y	Quote: "parasitological assessments were scheduled to take place once per year, just before albendazole MDA. Therefore, assessment surveys were done in October 2013, October 2014, and October 2015." Comment: Baseline and follow-up coincide for all participants
	2.5. If Y/PY to 2.2 and 2.3, or N/PN to 2.4: Were adjustment techniques used that are likely to correct for the presence of selection biases?	NA	NA		NA	NA		NA	NA		NA	NA		NA	NA		NA	NA		N	Comment: There were no methodological adjustments in the analysis.		NA	NA		NA	NA		NA	NA		NA	NA		NA	NA		NA	NA		NA	NA		NA	NA		NA	NA
D3	3.1 Were intervention groups clearly defined?	Y	Comment: The intervention was clearly defined	Low	Y	Comment: The intervention was clearly defined	Low	Y	Comment: The intervention was clearly defined	Low	Y	Comment: The intervention was clearly defined	Low	Y	Comment: The intervention was clearly defined	Low	Y	Comment: Intervention was delivered to all eligible residents of the village	Low	Y	Quote: "School-age children (SAC) are treated with albendazole for STH either annually or twice per year, and with praziquantel for schistosomiasis either annually or every other year, based on the district and sub-district prevalence"	Low	Y	Quote: "All eligible participants were offered directly-observed oral treatment with ivermectin (200 µg/kg, dosed using a dosing pole) plus albendazole (a fixed dose of 400 mg)'	Low	Y	Comment: Pattern of MDA delivery was clearly defined	low	Y	Quote:"All children took a single dose of praziquantel (40 mg/kg) and albendazole (400 mg) under direct observation at the first visit and 6 mo later."	Low	Y	Quote: "Treatments were initiated in 2014 and performed at month 0, 6,12, 18 and 24 (in Akoupé health District, semi-annual MDA, 5 treatment rounds) and month 0, 12 and 24 (Abengourou health District, annual MDA, 3 treatment rounds)."		Y	Quote: "There are two tiers of monitoring: (i) a national baseline, mid-term (after two MDA rounds) and end-term survey (after four MDA rounds)"	Low	Y	Quote:"In October of 2012, 985 individuals age ≥ 2 years old were eligible for treatment with ALB, and 871 (88.4%) received the treatment"	Low	Y	Quote:"The drug was administered by a local nurse under the direct supervision of FM"	Low	Y	Quote:"All drugs were distributed under the supervision of a local healthcare worker who was also in charge of the population census"	Low	Y	Quote:"The Congolese National Neglected Tropical Diseases Control Program (NTD-CP), which was involved in the community trial since the outset, has been in charge of continuing semi-annual albendazole MDA in the trial community"	Low
	3.2 Was the information used to define intervention groups recorded at the start of the intervention?	PY	Comment: The intervention was clearly defined		PY	Comment: The intervention was clearly defined		PY	Comment: The intervention was clearly defined		PY	Quote: The sites were selected at random from each co-endemicity category. Sample size calculations indicated that a total of 45 sites were required for an 80% chance of detecting a true 40% reduction in STH		PY	Quote: From March 2001, Tirukoilur block was mass administered with annual single dose of antifilarial drugs viz. DEC +ALB (DEC- 6 mg/kg; ALB – 400mg), while DEC alone in Mugaiyur block.		Y	Comment: Intervention was delivered to all eligible residents of the village		Y	Comment: Intervention received could not have affected subsequent outcomes since it is a standard national program.		Y	Comment: Intervention received could not have affected subsequent outcomes since it was a standard national program.		Y	Comment: Pattern of MDA delivery was clearly defined at the start of the study		Y	Comment: Pattern of MDA delivery was clearly defined at the start of the study		Y	Comment: Pattern of MDA delivery was clearly defined at the start of the study		Y	Quote: "There are two tiers of monitoring: (i) a national baseline, mid-term (after two MDA rounds) and end-term survey (after four MDA rounds)"		Y	Quote:"In October of 2012, 985 individuals age ≥ 2 years old were eligible for treatment with ALB, and 871 (88.4%) received the treatment"		Y	Quote:"In October of 2012, 985 individuals age ≥ 2 years old were eligible for treatment with ALB, and 871 (88.4%) received the treatment"		Y	Quote:"All drugs were distributed under the supervision of a local healthcare worker who was also in charge of the population census"		Y	Quote:"All drugs were distributed under the supervision of a local healthcare worker who was also in charge of the population census"
	3.3 Could classification of intervention status have been affected by knowledge of the outcome or risk of the outcome?	N	Comment: There was no group receiving 'no intervention', therefore there could not have been misclassification		N	Comment: There was no group receiving 'no intervention', therefore there could not have been misclassification		N	Comment: There was no group receiving 'no intervention', therefore there could not have been misclassification		N	Comment: There was no group receiving 'no intervention', therefore there could not have been misclassification		N	Comment: There was no group receiving 'no intervention', therefore there could not have been misclassification		N	Comment: There was no group receiving 'no intervention', therefore there could not have been misclassification		N	Comment: There was no group receiving 'no intervention', therefore there could not have been misclassification		N	Comment: There was no misclassification of intervention status		N	Comment: There was no misclassification of intervention status		N	Comment: There was no misclassification of intervention status		N	Comment: There was no misclassification of intervention status		N	Comment: There was no misclassification of intervention status		N	Comment: There was no misclassification of intervention status		N	Comment: There was no misclassification of intervention status		N	Comment: There was no misclassification of intervention status		N	Comment: There was no misclassification of intervention status
D4	4.3 Were important co-interventions balanced across intervention groups?	PY	Comment: Intervention was mass PC	Low	PY	Comment: Intervention was mass PC	Moderate	PY	Comment: Intervention was mass PC	Low	PY	Comment: Intervention was mass PC and WASH	Moderate	PY	Comment: Intervention was mass PC	Moderate	NA	Comment: Intervention was PC no co-intervention	Low	NI	Comment: There were no prespecified co-interventions.	Moderate	NA	Comment: There were no co-intervention for STH and SCH.	Serious	NI	Comment: There were no prespecified co-interventions.	Moderate	NA	Comment: There were no co-interventions	Serious	NI	Comment: There were no prespecified co-interventions.	Low	NI	Comment: There were no prespecified co-interventions.	Moderate	NI	Comment: There were no prespecified co-interventions.	Moderate	NI	Comment: There were no prespecified co-interventions.	Moderate	NI	Comment: There were no prespecified co-interventions.	Serious	NI	Comment: There were no prespecified co-interventions.	Moderate
	4.4 Was the intervention implemented successfully for most participants?	PY	Quote: ...treatment coverage was generally high (>90%) across the counties, especially in the second year of the programme.		PY	Quote: Coverage of the STH programme has been consistently high since 2006, national coverage of SAC was reported as 97.49% in 2016		PY	Quote: ...administered by the Ministry of Health, with 76% coverage (Timor-Leste Ministry of Health, personal communication).		PN	Quote: Overall MDA coverage in three of the four kebeles (Korke Doge, Afama Garo and Hajo Salata, respectively) increased from 65.8%, 81.3% and 67.1% over BS-Y1 to 79.7%, 84% and 73.1% for Y1-Y2		NI	No information		PY	Quote:approximately 64% of the village residents on both occasions (Fig. 1). Those that did not participate (108) were either ineligible (pregnant, breastfeeding or under the age of 6), absentfrom the village, or did not consentto treatment.		PY	Quote: "Togo has adhered closely to the WHO guidelines for management of these diseases" Comment: There was no evidence of non-adherence.		N	Quote: "Treatment compliance* 43% (range 27–66%) and 39.2% (range 35–49%)" for annual and semi annual MDA respectively		NI	No information		N	Comment: The number of participants that failed to complete the intervention exceeds 10% of those enrolled		Y	Comment: MDA was administered to participants enrolled		NI	No information		Y	Quote: "Among 185 individuals lost to follow-up between October of 2012 and October 2013, 5 were deceased, 14 refused to be examined again, 53 were absent from the village during the 2013 survey, and 113 had moved away from the village" Comment: Loss is less than 15%		Y	Quote: "Therapeutic coverage was above 83% in all treatment rounds" Comment: Loss was 17%		N	Quote: "The treatment coverage ranged between 56% and 87.8% during the 5-year period"		N	Comment: Treatment coverage ranged from 75% to 80%
	4.5 Did study participants adhere to assigned intervention regimen?	NI	NI		NI	NI		NI	NI		PY	Quote: (1) No documented treatment over two rounds of MDA (never -“0”, sample size 11); (2) Documented partaking of a single round of MDA at either Y1 or Y2 (one year–“1”, sample size = 94); (3) Documented partaking in two rounds of MDA at Y1 and Y2 (two years—“2”, sample size = 413).		NI	NI		PY	Quote: Of those treated, 76.8% and 93.5% (MDA 1 and 2 respectively) received the recommended protocol of 3 doses of albendazole 400 mg over three consecutive days, while 13.7% and 4.9% of participants received 2 doses and 9.5% and 1.6% received 1 dose		NI	No information on participants' adherence		N	Quote: "Treatment compliance* 43% (range 27–66%) and 39.2% (range 35–49%)" for annual and semi annual MDA respectively		NI	No information on participants' adherence		N	Comment: The number of participants that failed to complete the intervention exceeds 10% of those enrolled		N	Quote:"Data on compliance to treatment was recorded during the cross-sectional surveys, 12, 24 and 36 months after the start of MDA"		NI	No information on participants' adherence					Y	Quote: "Therapeutic coverage was above 83% in all treatment rounds" Comment: Loss was 17%		N	Quote: "The treatment coverage ranged between 56% and 87.8% during the 5-year period"		N	Comment: Treatment coverage ranged from 75% to 80%
	4.6 If N/PN to 4.3, 4.4 or 4.5: Was an appropriate analysis used to estimate the effect of starting and adhering to the intervention?	NA	NA		NA	NA		NA	NA		NA	NA		NA	NA		NA	NA		NA	NA		N	Comment: Analysis did not correct for low compliance		NA	NA		N	Comment: Authors simply excluded participants from the analysis		Y	Comment: Authors matched compliance data when performing analysis		NA	NA		NA	NA		NA	NA		N	Comment: Authors simply excluded participants from the analysis		N	Comment: Authors simply excluded participants from the analysis
D5	5.1 Were outcome data available for all or nearly all participants?	PY	Comment: Outcome data was available for all consenting participants	Low	PY	Quote: ...For each randomly selected household, the number of eligible household residents were tallied, and selection of households continued until the required sample size had been reached.	Moderate	PY	Comment: Outcome data was available for all consenting participants	Low	PN	Quote: ndividuals who were lost to follow-up due to geographical migration or refusal, were substituted with new individuals added to the cohort from the least sampled age category	Moderate	PY	Comment: Stool sample collection matched pre-specified sample size	Moderate	PN	Comment: Not all individuals volunteered a stool sample	Moderate	Y	Comment: There was some difference in the number of participants between baseline and follow-up. However, the difference does not exceed 10% and is therefore within reasonable limits	Moderate	N	Comment: Missing data from baseline compared to endline exceeds 10%	Serious	N	Quote: "One school in Bungoma County was replaced after the baseline survey and was therefore excluded together with the replacement school"	Moderate	N	Comment: The number of participants that failed to complete the intervention exceeds 10% of those enrolled	Serious	N	Comment: Attrition exceeded 10% in both groups	Moderate	N	Quote: "One school in Bungoma County was replaced after the baseline survey and was therefore excluded together with the replacement school"	Moderate	Y	Quote: "Among 185 individuals lost to follow-up between October of 2012 and October 2013, 5 were deceased, 14 refused to be examined again, 53 were absent from the village during the 2013 survey, and 113 had moved away from the village" Comment: Loss is less than 15%	Moderate	Y	Quote: "Therapeutic coverage was above 83% in all treatment rounds" Comment: Loss was 17%	Moderate	Y	Quote: "The treatment coverage ranged between 56% and 87.8% during the 5-year period"	Moderate	Y	Comment: Treatment coverage ranged from 75% to 80%	Moderate
	5.2 Were participants excluded due to missing data on intervention status?	PN	Comment: Outcome data was available for all consenting participants		PN	Comment: Outcome data was available for all consenting participants		PN	Comment: Outcome data was available for all consenting participants		PY	Quote: ndividuals who were lost to follow-up due to geographical migration or refusal, were substituted with new individuals added to the cohort from the least sampled age category		NI	NI		PN	Comment: those that did not participate were reported; due to eligibility or consent		NI	No information on missing intervention status		NI	No information on missing intervention status		Y	Quote: "One school in Bungoma County was replaced after the baseline survey and was therefore excluded together with the replacement school"		Y	Quote: "Those who showed no compliance to drug therapy at the baseline, failed to provide urine, faeces and blood samples, or had invalid data or examination results and refused to repeat the procedure, were excluded from the analysis"		PY	Comment: Attrition exceeded 10% in both groups and missing participants were not included in the analysis		Y	Quote: "One school in Bungoma County was replaced after the baseline survey and was therefore excluded together with the replacement school"		Y	Quote: "Among 185 individuals lost to follow-up between October of 2012 and October 2013, 5 were deceased, 14 refused to be examined again, 53 were absent from the village during the 2013 survey, and 113 had moved away from the village" Comment: Loss is less than 15%		Y	Quote: "Therapeutic coverage was above 83% in all treatment rounds" Comment: Loss was 17%		Y	Quote: "The treatment coverage ranged between 56% and 87.8% during the 5-year period"		Y	Comment: Treatment coverage ranged from 75% to 80%
	5.3 Were participants excluded due to missing data on other variables needed for the analysis	NI	NI		NI	NI		NI	NI		NI	NI		NI	NI		PY	Quote: Post-MDA2 faecal samples were obtained from 25.9% (48/185) oftreated individuals across 53.3% (32/60) households.		Y	Quote: "Missing data were excluded from estimates of prevalence or intensity of infection"		Y	Comment: Participants lost to follow up were not included in final analysis		Y	Quote: "During year 4 post-MDA surveys, 12 schools from 3 counties were not surveyed due to logistical challenges."		Y	Quote: "Those who showed no compliance to drug therapy at the baseline, failed to provide urine, faeces and blood samples, or had invalid data or examination results and refused to repeat the procedure, were excluded from the analysis"		PY	Comment: Attrition exceeded 10% in both groups and missing participants were not included in the analysis		Y	Quote:" Children absent on the day of the survey were not included in the study."		Y	Quote: "the total population was 1,032, including 967 individuals aged ≥ 2 years old, and 825 (85.3%) were treated with ALB" Comment: Loss is less than 15%		NI	No information		NI	No information		NI	No information
	5.4 If PN/N to 5.1, or Y/PY to 5.2 or 5.3: Are the proportion of participants and reasons for missing data similar across interventions?	NA	NA		NA	NA		NA	NA		NA	NA		NA	NA		Y	Comment: Proportion of samples collected similar across follow-up period		NA	Study does not have multiple intervention groups		NA	Study does not have multiple intervention groups		NA	Study does not have multiple intervention groups		Y	Quote: "Those who showed no compliance to drug therapy at the baseline, failed to provide urine, faeces and blood samples, or had invalid data or examination results and refused to repeat the procedure, were excluded from the analysis"		Y	Comment: Level of attrition were similar across groups		NA	Study does not have multiple intervention groups		Y	Quote: "Among 185 individuals lost to follow-up between October of 2012 and October 2013, 5 were deceased, 14 refused to be examined again, 53 were absent from the village during the 2013 survey, and 113 had moved away from the village" Comment: Loss is less than 15%		Y	Quote: "Therapeutic coverage was above 83% in all treatment rounds" Comment: Loss was 17%		Y	Quote: "The treatment coverage ranged between 56% and 87.8% during the 5-year period"		Y	Comment: Treatment coverage ranged from 75% to 80%
	5.5 If PN/N to 5.1, or Y/PY to 5.2 or 5.3: Is there evidence that results were robust to the presence of missing data?	NA	NA		NA	NA		NA	NA		NA	NA		NA	NA		PN	Comment: Missing data was excluded from final analysis		Y	Comment: There is clear analysis of 'complete-cases' with reporting of missing data in relevant tables.		N	Comment: no evidence of consideration for missing data		N	Comment: Authors approached missing data by excluding schools from final analysis		N	Comment: Authors simply excluded participants from the analysis		Y	Comment: Regression analysis was used to account for missing data		N	Comment: Authors approached missing data by excluding schools from final analysis		N	Comment: Authors simply excluded participants from the analysis		N	Comment: Authors simply excluded participants from the analysis		N	Comment: Authors simply excluded participants from the analysis		N	Comment: Authors simply excluded participants from the analysis
D6	6.1 Could the outcome measure have been influenced by knowledge of the intervention received?	N	Comment: Outcome measures involve negligible assessor judgment	Low	N	Comment: Outcome measures involve negligible assessor judgment	Low	N	Comment: Outcome measures involve negligible assessor judgment	Low	N	Comment: Outcome measures involve negligible assessor judgment	Low	N	Comment: Outcome measures involve negligible assessor judgment	Low	N	Comment: Outcome measures involve negligible assessor judgment	Low	N	Comment: Outcome measures involve negligible assessor judgment	Low	N	Comment: Outcome measures involve negligible assessor judgment	Moderate	N	Comment: Outcome measures involve negligible assessor judgment	low	N	Comment: Outcome measures involve negligible assessor judgment		N	Comment: Outcome measures involve negligible assessor judgment	Low	N	Comment: Outcome measures involve negligible assessor judgment		N	Comment: Outcome measures involve negligible assessor judgment	Low	N	Comment: Outcome measures involve negligible assessor judgment	Low	N	Comment: Outcome measures involve negligible assessor judgment	Low	N	Comment: Outcome measures involve negligible assessor judgment	Low
	6.2 Were outcome assessors aware of the intervention received by study participants?	NI	NI		NI	NI		NI	NI		NI	NI		NI	NI		NI	NI		PN	Quote: "one slide per child (as in 2009) was prepared and read by a laboratory technician using standard procedures" Comment: Study did not have multiple intervention groups, therefore bias is unlikely		PY	Quote: "Samples were labeled with a barcode and the name of the participant" Comment: Blinding was unlikely given the study design.		Y	Quote: "During each survey round, selected schools were visited one week prior to the survey date to explain the purpose of the survey to the school head teachers and school committees."		PN	Quote:"Kato-Katz smears were performed by CISA expert technicians for the diagnosis of Schistosoma mansoni, soil-transmitted helminths (STH) "	Low	N	Quote: "All laboratory samples were labelled by barcode only and results per barcode were entered in a specific module"		Y	Quote: "During each survey round, selected schools were visited one week prior to the survey date to explain the purpose of the survey to the school head teachers and school committees."		NI	No information		NI	No information		NI	No information		NI	No information
	6.3 Were the methods of outcome assessment comparable across intervention groups?	PY	Comment: study used the same sampling technique for baseline and endline		PY	Comment: study used the same sampling technique for baseline and endline		PY	Comment: study used the same sampling technique for baseline and endline		PY	Comment: study used the same sampling technique for baseline and endline		PY	Comment: study used the same sampling technique for baseline and endline		Y	Quote: Parasite prevalences were expressed as a percentage of positive samples found by microscopy, with 95% confidence intervals calculated assuming a binomial distribution using the software Quantitative Parasitology 3.0		Y	Quote: "the same laboratory set-up and procedures were used in 2009, so for the purposes of comparison across years the processing times are likely similar"		Y	Quote: "For quality control, a random selection of 10% of the slides were reexamined by a senior microscopist"		Y	Quote:"using the Kato-Katz thick smear technique that included a sieve and calibrated template of 41.7 mg"		Y	Quote:"Kato-Katz smears were performed by CISA expert technicians for the diagnosis of Schistosoma mansoni, soil-transmitted helminths (STH) "		Y	Quote: "All laboratory samples were labelled by barcode only and results per barcode were entered in a specific module"		Y	Quote: "Stool samples were collected from randomly selected school children and tested for helminth infections using Kato-Katz technique."		Y	Comment: Standard Kato-Katz method was used in detection of STH for all participants		Y	Comment: Standard Kato-Katz method was used in detection of STH for all participants		Y	Comment: Standard Kato-Katz method was used in detection of STH for all participants		Y	Comment: Standard Kato-Katz method was used in detection of STH for all participants
	6.4 Were any systematic errors in measurement of the outcome related to intervention received?	PN	Comment: samples were analysed by the same method		PN	Comment: samples were analysed by the same method		PN	Comment: samples were analysed by the same method		PN	Comment: samples were analysed by the same method		PN	Comment: samples were analysed by the same method		PN	Comment: samples were analysed by the same method		N	Quote: "the same laboratory set-up and procedures were used in 2009, so for the purposes of comparison across years the processing times are likely similar"		N	Quote: "For quality control, a random selection of 10% of the slides were reexamined by a senior microscopist"		N	Quote:"ny resulting discrepancies in the readings were resolved by a third senior technician"		N	Quote:"Kato-Katz smears were performed by CISA expert technicians for the diagnosis of Schistosoma mansoni, soil-transmitted helminths (STH) "		N	Quote:"Later, the complete data set was linked and stripped from personal identifying information before analysis."		N	Quote: "Stool samples were collected from randomly selected school children and tested for helminth infections using Kato-Katz technique."		N	Comment: Standard Kato-Katz method was used in detection of STH for all participants		N	Comment: Standard Kato-Katz method was used in detection of STH for all participants		N	Comment: Standard Kato-Katz method was used in detection of STH for all participants		N	Comment: Standard Kato-Katz method was used in detection of STH for all participants
D7	Is the reported effect estimate likely to be selected, on the basis of the results, from…			Low			Low			Low			Low			Low			Low			Low			Low			Low			Low			Low			Low			Low			Low			Low			Low
	7.1. ... multiple outcome measurements within the outcome domain?	N	Comment: No evidence of selective reporting of results		N	Comment: No evidence of selective reporting of results		N	Comment: No evidence of selective reporting of results		N	Comment: No evidence of selective reporting of results		N	Comment: No evidence of selective reporting of results		N	Comment: No evidence of selective reporting of results		N	Comment: No evidence of selective reporting of results		N	Comment: No evidence of selective reporting of results		N	Comment: No evidence of selective reporting of results		N	Comment: No evidence of selective reporting of results		N	Comment: No evidence of selective reporting of results		N	Comment: No evidence of selective reporting of results		N	Comment: No evidence of selective reporting of results		N	Comment: No evidence of selective reporting of results		N	Comment: No evidence of selective reporting of results		N	Comment: No evidence of selective reporting of results
	7.2 ... multiple analyses of the intervention- outcome relationship?	N	Comment: No evidence of selective reporting of results		N	Comment: No evidence of selective reporting of results		N	Comment: No evidence of selective reporting of results		N	Comment: No evidence of selective reporting of results		N	Comment: No evidence of selective reporting of results		N	Comment: No evidence of selective reporting of results		N	Comment: No evidence of selective reporting of results		N	Comment: No evidence of selective reporting of results		N	Comment: No evidence of selective reporting of results		N	Comment: No evidence of selective reporting of results		N	Comment: No evidence of selective reporting of results		N	Comment: No evidence of selective reporting of results		N	Comment: No evidence of selective reporting of results		N	Comment: No evidence of selective reporting of results		N	Comment: No evidence of selective reporting of results		N	Comment: No evidence of selective reporting of results
	7.3 ... different subgroups?	N	Comment: No evidence of selective reporting of results		N	Comment: No evidence of selective reporting of results		N	Comment: No evidence of selective reporting of results		N	Comment: No evidence of selective reporting of results		N	Comment: No evidence of selective reporting of results		N	Comment: No evidence of selective reporting of results		N	Comment: No evidence of selective reporting of results		N	Comment: No evidence of selective reporting of results		N	Comment: No evidence of selective reporting of results		N	Comment: No evidence of selective reporting of results		N	Comment: No evidence of selective reporting of results		N	Comment: No evidence of selective reporting of results		N	Comment: No evidence of selective reporting of results		N	Comment: No evidence of selective reporting of results		N	Comment: No evidence of selective reporting of results		N	Comment: No evidence of selective reporting of results
note judgement was aimed at assessing the effect of adhering to intervention
[truncated: 6 more columns]

## Sheet: RoB Cluster RCTs Prevalence
		Dyer et al. 2023			Gyorkos et al. 2013			Al-Mekhlafi et al. 2014			Freeman et al. 2013			Le et al. 2024			Paige et al. 2017			Pullan et al. 2019			Nery et al. 2019			Al-Delaimy et al. 2014
Domain	Sampling Questions	Response	Support	Judgement	Response	Support	Judgement	Response	Support	Judgement	Response	Support	Judgement	Response	Support	Judgement	Response	Support	Judgement	Response	Support	Judgement	Response	Support	Judgement	Response	Support	Judgement
D1a	1a.1 Was the allocation sequence random?	Y	Quote: Randomisation was performed by an independent statistician, using a computerised random number generator.	Low	Y	Quote: The allocation sequence was generated automatically using a custom function that allocated schools using a random number generator with a binomial distribution in R statistical software	Low	Y	Quote: 250 children were assigned randomly, using a free on-line randomization programme from http://www.randomization.com, into two groups	Low	Y	Quote: "All random selection and allocation was conducted by the research manager using a random number generator in Microsoft Excel"	Low	Y	Quote: These 20 villages were then randomly assigned in a 1:1 ratio by an independent statistician to receive MDA for scabies with ivermectin (150–250 μg/kg) given as one dose (IVM-1) or two doses given 7–14 days apart (IVM-2).	Low	N	Quote: "the fact that we could not randomize treatments within communities "	High	Y	Quote: "Randomisation took place within strata and was done by an independent statistician using computerised random number generation"	low	Y	Quote: randomly allocated to intervention and control arms by A. C. A. C. and S. V. N. using a computer random number generator	Low	PY	Comment: However randomisation process not described	Low
	1a.2 Was the allocation sequence concealed until clusters were enrolled and assigned to interventions?	N	blinding was not possible given the nature of the interventions		Y	Quote: The randomization was executed by an independent statistician blinded to school identity.		NI	No information		PY	Quote: "All random selection and allocation was conducted by the research manager using a random number generator in Microsoft Excel" Comment: centralised randomization and allocation used.		NI	No information		PN	Quote: "the fact that we could not randomize treatments within communities "		N	Quote: "Owing to the nature of the trial, participants and trial personnel were not masked to allocation"		N	Quote: Because of the nature of the intervention, masking of clusters was not possible		PN	blinding not likely given the nature of the interventions
	1a.3 Did baseline differences between intervention groups suggest a problem with the randomization process?	N	Comment: Baseline results of different groups were comparable and minor differences were not likely due to any issues with randomization.		N	Comment: Baseline results of different groups were comparable and minor differences were not likely due to any issues with randomization.		N	Comment: Baseline results of different groups were comparable and minor differences were not likely due to any issues with randomization.		N	Comment: Baseline results of different groups were comparable and minor differences were not likely due to any issues with randomization.		N	Comment: Baseline results of different groups were comparable and minor differences were not likely due to any issues with randomization.		NA	NA		N	Comment: Baseline results of different groups were comparable and minor differences were not likely due to any issues with randomization.		N	Comment: Baseline results of different groups were comparable and minor differences were not likely due to any issues with randomization.		N	Comment: Baseline results of different groups were comparable and minor differences were not likely due to any issues with randomization.
D1b	1b.1 Were all the individual participants identified and recruited (if appropriate) before randomization of clusters?	PY	Comment: Flowchart shows school selection before random allocation		PY	Quote: To ensure a balanced proportion of children in each group and comparability between intervention and control schools with regard to expected baseline STH prevalence, schools were matched on Grade 5 student enrolment and geographical zone (Belén Bajo vs. Belén Alto).	Low	Y	Quote: After baseline screening for the eligibility, examination for STH infections, participants received anthelmintics and were re-examined to ensure complete deworming, 250 children were assigned randomly	Low	Y	Comment: flowchart showed enrollment was completed before allocation	Low	NI	NI	low	NI	Recruitment was not described in detail.	Some concerns	Y	Quote: "Random assignment of study clusters (1:1:1) to routine school-based treatment, annual community-wide treatment, or biannual community-wide treatment took place after the baseline survey"	low	PN	Quote: Therefore, this process did not allow for random allocation to a study arm		PY	Comment: Flowchart shows school selection before random allocation	Some concerns
D2	2.1a Were participants aware that they were in a trial?	Y	Quote: The participants and the research team, who recruited participants and delivered study interventions, were aware of the allocated study arm; blinding was not possible given the nature of the interventions.	Low	NI	NI	Low	PN	Quote: The trial was blinded in several ways. For example, the vitamin supplement and placebo capsules were identical in appearance. At the school, neither the person administering the supplements, nor the child receiving the capsule, was aware of the intervention.	Low	NI	No information on blinding	Some concerns	PY	Quote: In the individual-level analysis, we evaluated the effectiveness of the intervention using generalised linear mixed models with individual observations (participants), adjusting for household- and village-level clustering using random-effect terms, and sex and age group...	Low	NI	No information on blinding	Some concerns	PN	Quote:"although the identity of the study groups was hidden until the completion of stakeholder engagement and the baseline survey to eliminate participation bias"	Low	PY	Quote: Because of the nature of the intervention, masking of clusters was not possible	Some concerns	PY	blinding not likely given the nature of the interventions	Some concerns
	2.1b. If Y/PY/NI to 2.1a: Were participants aware of their assigned intervention during the trial?	PY	Quote: blinding was not possible given the nature of the interventions.		NA	Comment: Due to the nature of intervention and control (HE and deworm versus deworm only). It is unlikely that assigned interventions could be masked		NA	NA		PY	Comment: It is likely that participants and carers were aware of assigned interventions since a study investigated WASH interventions.		NI	NI		PY	Comment: Intervention could not be concealed, participants either get the intervention or not.		NA	NA		PY	Comment: It is likely that participants and carers were aware of assigned interventions since a study investigated WASH interventions.		NI	NI
	2.2. Were carers and people delivering the interventions aware of participants' assigned intervention during the trial?	PY	Quote: blinding was not possible given the nature of the interventions.		PY			NA			PY	Comment: It is likely that participants and carers were aware of assigned interventions since a study investigated WASH interventions.		PY	Comment: It was an open-label trial		PY	Comment: Intervention could not be concealed, participants either get the intervention or not.		PY	Comment: Intervention could not be concealed, participants either get the intervention or not.		PY	Comment: It is likely that participants and carers were aware of assigned interventions since a study investigated WASH interventions.		PY	blinding not likely given the nature of the interventions
	2.3. If Y/PY/NI to 2.1 or 2.2: Were there deviations from the intended intervention that arose because of the trial context?	N	Comment: There was no reason to believe that there were deviations from the intended intervention.		N	Comment: There was no reason to believe that there were deviations from the intended intervention.		NA	NA		N	Comment: There was no reason to believe that there were deviations from the intended intervention.		N	Comment: There was no reason to believe that there were deviations from the intended intervention.		N	Comment: There was no reason to believe that there were deviations from the intended intervention.		N	Comment: There was no reason to believe that there were deviations from the intended intervention.		N	Comment: There was no reason to believe that there were deviations from the intended intervention.		N	Comment: There was no reason to believe that there were deviations from the intended intervention.
D3	3.1a Were data for this outcome available for all clusters that recruited participants?	Y	Comment: All outcome data were available for intervention and control arms		Y	Comment: Data was available for all groups	Low	Y	Comment: Data was available for all groups	Low	Y	Comment: All outcome data were available for intervention and control arms	low	Y	Comment: All outcome data were available for intervention and control arms	low	Y	Comment: Data on reinfection rates were available for all clusters	Some concerns	Y	Comment: Data on reinfection rates were available for all clusters	Low	Y	Comment: All outcome data were available for intervention and control arms	Low	Y	Comment: All outcome data were available for intervention and control arms	Low
	3.1b Were data for this outcome available for all, or nearly all, participants within clusters?	Y	Comment: Data was available for all participants		Y	Comment: Data was available for all participants		Y	Comment: Data was available for all participants		Y	Comment; There was no missing data since matching number of students were sampled at follow-up		Y	Comment: Data was available for all participants		NI	No information		Y	Comment: Missing data was less than 5%		Y	Comment: Data was available for all participants		Y	Comment: Data was available for all participants
D4	4.1 Was the method of measuring the outcome inappropriate?	N	Quote: Stool samples were sent to the University of Melbourne for analysis by qPCR as described previously.	Low	N	Quote: Once slides were prepared (according to the Kato-Katz method), they were examined within 40 minutes.	Low	N	Quote: The samples were examined by the Kato-Katz and Harada Mori techniques for the presence of STH; Ascaris lumbricoides, Trichuris trichiura and hookworm eggs [21, 22]. Egg counts, as a measure of worm burden, were also carried out using the Kato-Katz technique and the results were recorded as eggs per gram of stool (epg).	Low	N	Quote: "Stool samples were examined microscopically within 1 hour of preparation using the Kato-Katz method"	Some Concerns	N	Quote: Our study is the first to assess the effectiveness of ivermectin MDA against STHs using quantitative PCR, which is becoming more common for STH diagnostics	low	N	Quote:"The sediment was then examined in its entirety at ×10 and ×40 objective magnification"	low	N	Comment: standard procedures were used to measure outcomes, it is unlikely to have been influenced by knowledge of intervention received.	low	N	Quote: Medical Research Institute (Brisbane, Australia) for molecular diagnosis by multiplex real-time quantitative polymerase chain reaction (qPCR) to identify and quantify infections with each STH (Ascaris spp., N. americanus, Ancylostoma spp., T. trichiura, and S. stercoralis).	Low	N	Quote: The samples were examined by Kato-Katz technique for the presence of STH eggs and by Harada Mori culture technique to detect hookworm larvae in light infections	Low
	4.2 Could measurement or ascertainment of the outcome have differed between intervention groups?	N	No evidence of any difference in outcome measurement between groups		N	No evidence of any difference in outcome measurement between groups		N	No evidence of any difference in outcome measurement between groups		N	No evidence of any difference in outcome measurement between groups		N	No evidence of any difference in outcome measurement between groups		N	No evidence of any difference in outcome measurement between groups		N	No evidence of any difference in outcome measurement between groups		N	No evidence of any difference in outcome measurement between groups		N	No evidence of any difference in outcome measurement between groups
	4.3a If N/PN/NI to 4.1 and 4.2: Were outcome assessors aware that a trial was taking place?	PY	Comment: It is likely that participants and assesors were aware of assigned interventions since interventions could not be concealed.		NI	No information		NI	No information		NI	No information on whether technicians were blinded		PY	Comment: It is likely that assesors were aware of assigned interventions since it was an open-label trial		PY	Comment: It is likely that participants and assesors were aware of assigned interventions since interventions could not be concealed.		PY	Comment: It is likely that participants and assesors were aware of assigned interventions since interventions could not be concealed.		PY	Quote: Because of the nature of the intervention, masking of clusters was not possible, and both participants and the research team were aware of the allocation.		PY	Comment: It is likely that participants and assesors were aware of assigned interventions since interventions could not be concealed.
	4.3b If Y/PY/NI to 4.3a: Were outcome assessors aware of the intervention received by study participants?	PY	Comment: It is likely that participants and assesors were aware of assigned interventions since interventions could not be concealed.		NI	NI		N	Quote: Faecal samples were coded and the person who processed and examined the specimens were not aware which treatment group any sample corresponded to.		NI	No Information		PY	Comment: It is likely that assesors were aware of assigned interventions since it was an open-label trial		PY	Comment: It is likely that participants and assesors were aware of assigned interventions since interventions could not be concealed.		PY	Comment: It is likely that participants and assesors were aware of assigned interventions since interventions could not be concealed.		PY	Quote: Because of the nature of the intervention, masking of clusters was not possible, and both participants and the research team were aware of the allocation.		N	Quote: HELP was then provided to children in the intervention school only, …
	4.4 If Y/PY/NI to 4.3b: Could assessment of the outcome have been influenced by knowledge of intervention received?	PN	Comment: standard procedures were used to measure outcomes, it is unlikely to have been influenced by knowledge of intervention received.		PN	Comment: standard procedures were used to measure outcomes, it is unlikely to have been influenced by knowledge of intervention received.		PN	Quote: Faecal samples were coded and the person who processed and examined the specimens were not aware which treatment group any sample corresponded to.		PN	Comment: standard procedures were used to measure outcomes, it is unlikely to have been influenced by knowledge of intervention received.		PN	Comment: standard procedures were used to measure outcomes, it is unlikely to have been influenced by knowledge of intervention received.		PN	Comment: standard procedures were used to measure outcomes, it is unlikely to have been influenced by knowledge of intervention received.		PN	Comment: standard procedures were used to measure outcomes, it is unlikely to have been influenced by knowledge of intervention received.		PN	Comment: standard procedures were used to measure outcomes, it is unlikely to have been influenced by knowledge of intervention received.		PN	Comment: standard procedures were used to measure outcomes, it is unlikely to have been influenced by knowledge of intervention received.
D5	5.1 Were the data that produced this result analysed in accordance with a pre-specified analysis plan that was finalized before unblinded outcome data were available for analysis?	Y	Comment: The study did not deviate from the analysis plan.	low	PY	Comment: Protocol for the trial available in supporting documents	Low	NI	No information	Low	Y	Quote: "The impact of the intervention was analyzed in terms of the prevalence of infecti" Comment: analysis followed the plan.	Low	Y	Comment: The study did not deviate from the analysis plan.	low	Y	Comment: The study did not deviate from the analysis plan.	low	Y	Comment: The study did not deviate from the analysis plan.	low	Y	Comment: The study did not deviate from the analysis plan.	Low	Y	Comment: The study did not deviate from the analysis plan.	low
	Is the numerical result being assessed likely to have been selected, on the basis of the results, from... 5.2. ... multiple eligible outcome measurements (e.g. scales, definitions, time points) within the outcome domain?	N	Comment: No evidence of selective reporting of a particular outcome measurement		N	Comment: No evidence of selective reporting of a particular outcome measurement		N	Comment: No evidence of selective reporting of a particular outcome measurement		N	Comment: No evidence of selective reporting of a particular outcome measurement		N	Comment: No evidence of selective reporting of a particular outcome measurement		N	Comment: No evidence of selective reporting of a particular outcome measurement		N	Comment: No evidence of selective reporting of a particular outcome measurement		N	Comment: No evidence of selective reporting of a particular outcome measurement		N	Comment: No evidence of selective reporting of a particular outcome measurement
	5.3 ... multiple eligible analyses of the data?	N	Comment: No evidence of selective analysis		N	Comment: No evidence of selective analysis		N	Comment: No evidence of selective analysis		N	Comment: No evidence of selective analysis		N	Comment: No evidence of selective analysis		N	Comment: No evidence of selective analysis		N	Comment: No evidence of selective analysis		N	Comment: No evidence of selective analysis		N	Comment: No evidence of selective analysis

## Sheet: RoB Cluster RCTs STH Intensity
		Dyer et al. 2023			Gyorkos et al. 2013			Al-Mekhlafi et al. 2014			Freeman et al. 2013			Le et al. 2024			Paige et al. 2017			Pullan et al. 2019			Al-Delaimy et al. 2014
Domain	Sampling Questions	Response	Support	Judgement	Response	Support	Judgement	Response	Support	Judgement	Response	Support	Judgement	Response	Support	Judgement	Response	Support	Judgement	Response	Support	Judgement	Response	Support	Judgement
D1a	1a.1 Was the allocation sequence random?	Y	Quote: Randomisation was performed by an independent statistician, using a computerised random number generator.	Low	Y	Quote: The allocation sequence was generated automatically using a custom function that allocated schools using a random number generator with a binomial distribution in R statistical software	Low	Y	Quote: 250 children were assigned randomly, using a free on-line randomization programme from http://www.randomization.com, into two groups	Low	Y	Quote: "All random selection and allocation was conducted by the research manager using a random number generator in Microsoft Excel"	Low	Y	Quote: These 20 villages were then randomly assigned in a 1:1 ratio by an independent statistician to receive MDA for scabies with ivermectin (150–250 μg/kg) given as one dose (IVM-1) or two doses given 7–14 days apart (IVM-2).	Low	N	Quote: "the fact that we could not randomize treatments within communities "	High	Y	Quote: "Randomisation took place within strata and was done by an independent statistician using computerised random number generation"	low	PY	Comment: However randomisation process not described	Low
	1a.2 Was the allocation sequence concealed until clusters were enrolled and assigned to interventions?	N	blinding was not possible given the nature of the interventions		Y	Quote: The randomization was executed by an independent statistician blinded to school identity.		NI	No information		PY	Quote: "All random selection and allocation was conducted by the research manager using a random number generator in Microsoft Excel" Comment: centralised randomization and allocation used.		NI	No information		PN	Quote: "the fact that we could not randomize treatments within communities "		N	Quote: "Owing to the nature of the trial, participants and trial personnel were not masked to allocation"		PN	blinding not likely given the nature of the interventions
	1a.3 Did baseline differences between intervention groups suggest a problem with the randomization process?	N	Comment: Baseline results of different groups were comparable and minor differences were not likely due to any issues with randomization.		N	Comment: Baseline results of different groups were comparable and minor differences were not likely due to any issues with randomization.		N	Comment: Baseline results of different groups were comparable and minor differences were not likely due to any issues with randomization.		N	Comment: Baseline results of different groups were comparable and minor differences were not likely due to any issues with randomization.		N	Comment: Baseline results of different groups were comparable and minor differences were not likely due to any issues with randomization.		NA	NA		N	Comment: Baseline results of different groups were comparable and minor differences were not likely due to any issues with randomization.		N	Comment: Baseline results of different groups were comparable and minor differences were not likely due to any issues with randomization.
D1b	1b.1 Were all the individual participants identified and recruited (if appropriate) before randomization of clusters?	PY	Comment: Flowchart shows school selection before random allocation		PY	Quote: To ensure a balanced proportion of children in each group and comparability between intervention and control schools with regard to expected baseline STH prevalence, schools were matched on Grade 5 student enrolment and geographical zone (Belén Bajo vs. Belén Alto).	Low	Y	Quote: After baseline screening for the eligibility, examination for STH infections, participants received anthelmintics and were re-examined to ensure complete deworming, 250 children were assigned randomly	Low	Y	Comment: flowchart showed enrollment was completed before allocation	Low	NI	NI	low	NI	Recruitment was not described in detail.	Some concerns	Y	Quote: "Random assignment of study clusters (1:1:1) to routine school-based treatment, annual community-wide treatment, or biannual community-wide treatment took place after the baseline survey"	low	PY	Comment: Flowchart shows school selection before random allocation	Some concerns
D2	2.1a Were participants aware that they were in a trial?	Y	Quote: The participants and the research team, who recruited participants and delivered study interventions, were aware of the allocated study arm; blinding was not possible given the nature of the interventions.	Low	NI	NI	Low	PN	Quote: The trial was blinded in several ways. For example, the vitamin supplement and placebo capsules were identical in appearance. At the school, neither the person administering the supplements, nor the child receiving the capsule, was aware of the intervention.	Low	NI	No information on blinding	Some concerns	PY	Quote: In the individual-level analysis, we evaluated the effectiveness of the intervention using generalised linear mixed models with individual observations (participants), adjusting for household- and village-level clustering using random-effect terms, and sex and age group...	Low	NI	No information on blinding	Some concerns	PN	Quote:"although the identity of the study groups was hidden until the completion of stakeholder engagement and the baseline survey to eliminate participation bias"	Low	PY	blinding not likely given the nature of the interventions	Some concerns
	2.1b. If Y/PY/NI to 2.1a: Were participants aware of their assigned intervention during the trial?	PY	Quote: blinding was not possible given the nature of the interventions.		NA	Comment: Due to the nature of intervention and control (HE and deworm versus deworm only). It is unlikely that assigned interventions could be masked		NA	NA		PY	Comment: It is likely that participants and carers were aware of assigned interventions since a study investigated WASH interventions.		NI	NI		PY	Comment: Intervention could not be concealed, participants either get the intervention or not.		NA	NA		NI	NI
	2.2. Were carers and people delivering the interventions aware of participants' assigned intervention during the trial?	PY	Quote: blinding was not possible given the nature of the interventions.		PY			NA			PY	Comment: It is likely that participants and carers were aware of assigned interventions since a study investigated WASH interventions.		PY	Comment: It was an open-label trial		PY	Comment: Intervention could not be concealed, participants either get the intervention or not.		PY	Comment: Intervention could not be concealed, participants either get the intervention or not.		PY	blinding not likely given the nature of the interventions
	2.3. If Y/PY/NI to 2.1 or 2.2: Were there deviations from the intended intervention that arose because of the trial context?	N	Comment: There was no reason to believe that there were deviations from the intended intervention.		N	Comment: There was no reason to believe that there were deviations from the intended intervention.		NA	NA		N	Comment: There was no reason to believe that there were deviations from the intended intervention.		N	Comment: There was no reason to believe that there were deviations from the intended intervention.		N	Comment: There was no reason to believe that there were deviations from the intended intervention.		N	Comment: There was no reason to believe that there were deviations from the intended intervention.		N	Comment: There was no reason to believe that there were deviations from the intended intervention.
D3	3.1a Were data for this outcome available for all clusters that recruited participants?	Y	Comment: All outcome data were available for intervention and control arms		Y	Comment: Data was available for all groups	Low	Y	Comment: Data was available for all groups	Low	Y	Comment: All outcome data were available for intervention and control arms	low	Y	Comment: All outcome data were available for intervention and control arms	low	Y	Comment: Data on reinfection rates were available for all clusters	Some concerns	Y	Comment: Data on reinfection rates were available for all clusters	Low	Y	Comment: All outcome data were available for intervention and control arms	Low
	3.1b Were data for this outcome available for all, or nearly all, participants within clusters?	Y	Comment: Data was available for all participants		Y	Comment: Data was available for all participants		Y	Comment: Data was available for all participants		Y	Comment; There was no missing data since matching number of students were sampled at follow-up		Y	Comment: Data was available for all participants		NI	No information		Y	Comment: Missing data was less than 5%		Y	Comment: Data was available for all participants
D4	4.1 Was the method of measuring the outcome inappropriate?	N	Quote: Stool samples were sent to the University of Melbourne for analysis by qPCR as described previously.	Low	N	Quote: Once slides were prepared (according to the Kato-Katz method), they were examined within 40 minutes.	Low	N	Quote: The samples were examined by the Kato-Katz and Harada Mori techniques for the presence of STH; Ascaris lumbricoides, Trichuris trichiura and hookworm eggs [21, 22]. Egg counts, as a measure of worm burden, were also carried out using the Kato-Katz technique and the results were recorded as eggs per gram of stool (epg).	Low	N	Quote: "Stool samples were examined microscopically within 1 hour of preparation using the Kato-Katz method"	Some Concerns	N	Quote: Our study is the first to assess the effectiveness of ivermectin MDA against STHs using quantitative PCR, which is becoming more common for STH diagnostics	low	N	Quote:"The sediment was then examined in its entirety at ×10 and ×40 objective magnification"	low	N	Comment: standard procedures were used to measure outcomes, it is unlikely to have been influenced by knowledge of intervention received.	low	N	Quote: The samples were examined by Kato-Katz technique for the presence of STH eggs and by Harada Mori culture technique to detect hookworm larvae in light infections	Low
	4.2 Could measurement or ascertainment of the outcome have differed between intervention groups?	N	No evidence of any difference in outcome measurement between groups		N	No evidence of any difference in outcome measurement between groups		N	No evidence of any difference in outcome measurement between groups		N	No evidence of any difference in outcome measurement between groups		N	No evidence of any difference in outcome measurement between groups		N	No evidence of any difference in outcome measurement between groups		N	No evidence of any difference in outcome measurement between groups		N	No evidence of any difference in outcome measurement between groups
	4.3a If N/PN/NI to 4.1 and 4.2: Were outcome assessors aware that a trial was taking place?	PY	Comment: It is likely that participants and assesors were aware of assigned interventions since interventions could not be concealed.		NI	No information		NI	No information		NI	No information on whether technicians were blinded		PY	Comment: It is likely that assesors were aware of assigned interventions since it was an open-label trial		PY	Comment: It is likely that participants and assesors were aware of assigned interventions since interventions could not be concealed.		PY	Comment: It is likely that participants and assesors were aware of assigned interventions since interventions could not be concealed.		PY	Comment: It is likely that participants and assesors were aware of assigned interventions since interventions could not be concealed.
	4.3b If Y/PY/NI to 4.3a: Were outcome assessors aware of the intervention received by study participants?	PY	Comment: It is likely that participants and assesors were aware of assigned interventions since interventions could not be concealed.		NI	NI		N	Quote: Faecal samples were coded and the person who processed and examined the specimens were not aware which treatment group any sample corresponded to.		NI	No Information		PY	Comment: It is likely that assesors were aware of assigned interventions since it was an open-label trial		PY	Comment: It is likely that participants and assesors were aware of assigned interventions since interventions could not be concealed.		PY	Comment: It is likely that participants and assesors were aware of assigned interventions since interventions could not be concealed.		N	Quote: HELP was then provided to children in the intervention school only, …
	4.4 If Y/PY/NI to 4.3b: Could assessment of the outcome have been influenced by knowledge of intervention received?	PN	Comment: standard procedures were used to measure outcomes, it is unlikely to have been influenced by knowledge of intervention received.		PN	Comment: standard procedures were used to measure outcomes, it is unlikely to have been influenced by knowledge of intervention received.		PN	Quote: Faecal samples were coded and the person who processed and examined the specimens were not aware which treatment group any sample corresponded to.		PN	Comment: standard procedures were used to measure outcomes, it is unlikely to have been influenced by knowledge of intervention received.		PN	Comment: standard procedures were used to measure outcomes, it is unlikely to have been influenced by knowledge of intervention received.		PN	Comment: standard procedures were used to measure outcomes, it is unlikely to have been influenced by knowledge of intervention received.		PN	Comment: standard procedures were used to measure outcomes, it is unlikely to have been influenced by knowledge of intervention received.		PN	Comment: standard procedures were used to measure outcomes, it is unlikely to have been influenced by knowledge of intervention received.
D5	5.1 Were the data that produced this result analysed in accordance with a pre-specified analysis plan that was finalized before unblinded outcome data were available for analysis?	Y	Comment: The study did not deviate from the analysis plan.	low	PY	Comment: Protocol for the trial available in supporting documents	Low	NI	No information	Low	Y	Quote: "The impact of the intervention was analyzed in terms of the prevalence of infecti" Comment: analysis followed the plan.	Low	Y	Comment: The study did not deviate from the analysis plan.	low	Y	Comment: The study did not deviate from the analysis plan.	low	Y	Comment: The study did not deviate from the analysis plan.	low	Y	Comment: The study did not deviate from the analysis plan.	low
	Is the numerical result being assessed likely to have been selected, on the basis of the results, from... 5.2. ... multiple eligible outcome measurements (e.g. scales, definitions, time points) within the outcome domain?	N	Comment: No evidence of selective reporting of a particular outcome measurement		N	Comment: No evidence of selective reporting of a particular outcome measurement		N	Comment: No evidence of selective reporting of a particular outcome measurement		N	Comment: No evidence of selective reporting of a particular outcome measurement		N	Comment: No evidence of selective reporting of a particular outcome measurement		N	Comment: No evidence of selective reporting of a particular outcome measurement		N	Comment: No evidence of selective reporting of a particular outcome measurement		N	Comment: No evidence of selective reporting of a particular outcome measurement
	5.3 ... multiple eligible analyses of the data?	N	Comment: No evidence of selective analysis		N	Comment: No evidence of selective analysis		N	Comment: No evidence of selective analysis		N	Comment: No evidence of selective analysis		N	Comment: No evidence of selective analysis		N	Comment: No evidence of selective analysis		N	Comment: No evidence of selective analysis		N	Comment: No evidence of selective analysis
